# Supplementary material for: The Effects of Multiple Global Change Factors on Soil Nutrients across China: A Meta-Analysis
Source: Int J Environ Res Public Health. 2022 Nov 18;19(22):15230. doi: 10.3390/ijerph192215230 (PMC9691138; doi:10.3390/ijerph192215230)
Supplement: Supplementary file 1 [file ijerph-19-15230-s001.zip]

Archive with 1 entries (1 files):
- ijerph-2022985-supplementary.xlsx
