# Supplementary material for: The Effects of Multiple Global Change Factors on Soil Nutrients across China: A Meta-Analysis
Source: Int J Environ Res Public Health. 2022 Nov 18;19(22):15230. doi: 10.3390/ijerph192215230 (PMC9691138; doi:10.3390/ijerph192215230)
Supplement: Supplementary file 1 [file ijerph-19-15230-s001.zip › ijerph-2022985-supplementary.xlsx]

## Sheet: Sheet1 
Number	Reference	Site location	Ecosystem	Latitude (°)	Longitude (°)	MAT (°C)	MAP (mm)	sample sizes	Global change factor	Units	Control group	Environmental group	Response variable	Units	control group mean	control group SD	environmental group mean	environmental group SD	Duration (yr)	RR	LnRR	VLnRR
1	Zhong, S., Liang, W., Yilai, L. O. U., Qi, L. I., & Jianguo, Z. H. U. (2009). Four years of free-air CO2 enrichment enhance soil C concentrations in a Chinese wheat field. Journal of Environmental Sciences, 21(9), 1221-1224.	Jiangdu, Jiangsu, China	Cropland	32.35 N	119.42 E	14.9	965	3	CO2	μmol/mol	370	590	SOC	g/kg	11.13	0.81	12.2	0.6	0.33	1.09614	0.0917918	0.0025717
2	Zhong, S., Liang, W., Yilai, L. O. U., Qi, L. I., & Jianguo, Z. H. U. (2009). Four years of free-air CO2 enrichment enhance soil C concentrations in a Chinese wheat field. Journal of Environmental Sciences, 21(9), 1221-1224.	Jiangdu, Jiangsu, China	Cropland	32.35 N	119.42 E	14.9	965	3	CO2	μmol/mol	370	590	SOC	g/kg	11.13	0.31	12.6	0.5	0.33	1.13208	0.124053	0.000783491
3	Zhong, S., Liang, W., Yilai, L. O. U., Qi, L. I., & Jianguo, Z. H. U. (2009). Four years of free-air CO2 enrichment enhance soil C concentrations in a Chinese wheat field. Journal of Environmental Sciences, 21(9), 1221-1224.	Jiangdu, Jiangsu, China	Cropland	32.35 N	119.42 E	14.9	965	3	CO2	μmol/mol	370	590	TN	g/kg	1.22	0.07	1.24	0.06	0.33	1.01639	0.0162605	0.00187781
4	Zhong, S., Liang, W., Yilai, L. O. U., Qi, L. I., & Jianguo, Z. H. U. (2009). Four years of free-air CO2 enrichment enhance soil C concentrations in a Chinese wheat field. Journal of Environmental Sciences, 21(9), 1221-1224.	Jiangdu, Jiangsu, China	Cropland	32.35 N	119.42 E	14.9	965	3	CO2	μmol/mol	370	590	TN	g/kg	1.17	0.02	1.21	0.03	0.33	1.03419	0.0336166	0.000302306
5	Zhong, S., Liang, W., Yilai, L. O. U., Qi, L. I., & Jianguo, Z. H. U. (2009). Four years of free-air CO2 enrichment enhance soil C concentrations in a Chinese wheat field. Journal of Environmental Sciences, 21(9), 1221-1224.	Jiangdu, Jiangsu, China	Cropland	32.35 N	119.42 E	14.9	965	3	N	g/m2/yr	17.4	35	SOC	g/kg	11.13	0.31	11.07	0.47	0.33	0.994609	-0.00540542	0.000859458
6	Zhong, S., Liang, W., Yilai, L. O. U., Qi, L. I., & Jianguo, Z. H. U. (2009). Four years of free-air CO2 enrichment enhance soil C concentrations in a Chinese wheat field. Journal of Environmental Sciences, 21(9), 1221-1224.	Jiangdu, Jiangsu, China	Cropland	32.35 N	119.42 E	14.9	965	3	N	g/m2/yr	17.4	35	SOC	g/kg	11.13	0.81	11.13	0.89	0.33	1	0	0.00389688
7	Zhong, S., Liang, W., Yilai, L. O. U., Qi, L. I., & Jianguo, Z. H. U. (2009). Four years of free-air CO2 enrichment enhance soil C concentrations in a Chinese wheat field. Journal of Environmental Sciences, 21(9), 1221-1224.	Jiangdu, Jiangsu, China	Cropland	32.35 N	119.42 E	14.9	965	3	N	g/m2/yr	17.4	35	TN	g/kg	1.22	0.07	1.32	0.04	0.33	1.08197	0.0787809	0.00140347
8	Zhong, S., Liang, W., Yilai, L. O. U., Qi, L. I., & Jianguo, Z. H. U. (2009). Four years of free-air CO2 enrichment enhance soil C concentrations in a Chinese wheat field. Journal of Environmental Sciences, 21(9), 1221-1224.	Jiangdu, Jiangsu, China	Cropland	32.35 N	119.42 E	14.9	965	3	N	g/m2/yr	17.4	35	TN	g/kg	1.17	0.02	1.31	0.02	0.33	1.11966	0.113023	0.000175097
9	Zhong, S., Liang, W., Yilai, L. O. U., Qi, L. I., & Jianguo, Z. H. U. (2009). Four years of free-air CO2 enrichment enhance soil C concentrations in a Chinese wheat field. Journal of Environmental Sciences, 21(9), 1221-1224.	Jiangdu, Jiangsu, China	Cropland	32.35 N	119.42 E	14.9	965	3	CO2+N	μmol/mol+g/m2	370+17.4	590+35	SOC	g/kg	11.13	0.31	12.27	0.32	0.33	1.10243	0.0975131	0.00048531
10	Zhong, S., Liang, W., Yilai, L. O. U., Qi, L. I., & Jianguo, Z. H. U. (2009). Four years of free-air CO2 enrichment enhance soil C concentrations in a Chinese wheat field. Journal of Environmental Sciences, 21(9), 1221-1224.	Jiangdu, Jiangsu, China	Cropland	32.35 N	119.42 E	14.9	965	3	CO2+N	μmol/mol+g/m2	370+17.4	590+35	SOC	g/kg	11.13	0.81	12.1	1.02	0.33	1.08715	0.0835613	0.00413415
11	Zhong, S., Liang, W., Yilai, L. O. U., Qi, L. I., & Jianguo, Z. H. U. (2009). Four years of free-air CO2 enrichment enhance soil C concentrations in a Chinese wheat field. Journal of Environmental Sciences, 21(9), 1221-1224.	Jiangdu, Jiangsu, China	Cropland	32.35 N	119.42 E	14.9	965	3	CO2+N	μmol/mol+g/m2	370+17.4	590+35	TN	g/kg	1.22	0.07	1.35	0.04	0.33	1.10656	0.101254	0.00139001
12	Zhong, S., Liang, W., Yilai, L. O. U., Qi, L. I., & Jianguo, Z. H. U. (2009). Four years of free-air CO2 enrichment enhance soil C concentrations in a Chinese wheat field. Journal of Environmental Sciences, 21(9), 1221-1224.	Jiangdu, Jiangsu, China	Cropland	32.35 N	119.42 E	14.9	965	3	CO2+N	μmol/mol+g/m2	370+17.4	590+35	TN	g/kg	1.17	0.02	1.31	0.03	0.33	1.11966	0.113023	0.000272217
13	Liu, Q., Yin, H., Chen, J., Zhao, C., Cheng, X., Wei, Y., & Lin, B. (2011). Belowground responses of Picea asperata seedlings to warming and nitrogen fertilization in the eastern Tibetan Plateau. Ecological research, 26(3), 637-648.	Maoxian, Sichuan, China	Forest	31.41 N	103.53 E	8.9	900	4	N	g/m2/yr	25	50	SOC	g/kg	73	5	71	6.5	1	0.972603	-0.0277796	0.00326815
14	Liu, Q., Yin, H., Chen, J., Zhao, C., Cheng, X., Wei, Y., & Lin, B. (2011). Belowground responses of Picea asperata seedlings to warming and nitrogen fertilization in the eastern Tibetan Plateau. Ecological research, 26(3), 637-648.	Maoxian, Sichuan, China	Forest	31.41 N	103.53 E	8.9	900	4	N	g/m2/yr	25	50	TN	g/kg	4.1	0.25	4.2	0.27	1	1.02439	0.0240976	0.00196267
15	Liu, Q., Yin, H., Chen, J., Zhao, C., Cheng, X., Wei, Y., & Lin, B. (2011). Belowground responses of Picea asperata seedlings to warming and nitrogen fertilization in the eastern Tibetan Plateau. Ecological research, 26(3), 637-648.	Maoxian, Sichuan, China	Forest	31.41 N	103.53 E	8.9	900	4	Warming	℃	+0	+1.5	SOC	g/kg	73	5	78.5	2.5	1	1.07534	0.0726392	0.00142639
16	Liu, Q., Yin, H., Chen, J., Zhao, C., Cheng, X., Wei, Y., & Lin, B. (2011). Belowground responses of Picea asperata seedlings to warming and nitrogen fertilization in the eastern Tibetan Plateau. Ecological research, 26(3), 637-648.	Maoxian, Sichuan, China	Forest	31.41 N	103.53 E	8.9	900	4	Warming	℃	+0	+1.5	TN	g/kg	4.1	0.25	4.35	0.25	1	1.06098	0.0591889	0.00175524
17	Liu, Q., Yin, H., Chen, J., Zhao, C., Cheng, X., Wei, Y., & Lin, B. (2011). Belowground responses of Picea asperata seedlings to warming and nitrogen fertilization in the eastern Tibetan Plateau. Ecological research, 26(3), 637-648.	Maoxian, Sichuan, China	Forest	31.41 N	103.53 E	8.9	900	4	Warming	℃	+0	+1.85	SOC	g/kg	73	5	77.5	6.2	1	1.06164	0.0598185	0.00277283
18	Liu, Q., Yin, H., Chen, J., Zhao, C., Cheng, X., Wei, Y., & Lin, B. (2011). Belowground responses of Picea asperata seedlings to warming and nitrogen fertilization in the eastern Tibetan Plateau. Ecological research, 26(3), 637-648.	Maoxian, Sichuan, China	Forest	31.41 N	103.53 E	8.9	900	4	Warming	℃	+0	+1.85	TN	g/kg	4.1	0.25	4.5	0.2	1	1.09756	0.0930904	0.00142333
19	Yin, H., Chen, Z., & Liu, Q. (2012). Effects of experimental warming on soil N transformations of two coniferous species, Eastern Tibetan Plateau, China. Soil Biology and Biochemistry, 50, 77-84.	Maoxian, Sichuan, China	Forest	31.41 N	103.53 E	8.9	919.5	5	Warming	℃	+0	+2.0	SOC	g/kg	69.3	1.4	71.5	2.4	1	1.03175	0.0312525	0.000306965
20	Yin, H., Chen, Z., & Liu, Q. (2012). Effects of experimental warming on soil N transformations of two coniferous species, Eastern Tibetan Plateau, China. Soil Biology and Biochemistry, 50, 77-84.	Maoxian, Sichuan, China	Forest	31.41 N	103.53 E	8.9	919.5	5	Warming	℃	+0	+2.0	SOC	g/kg	75.4	4.5	70.9	5.9	1	0.940318	-0.0615368	0.00209735
21	Yin, H., Chen, Z., & Liu, Q. (2012). Effects of experimental warming on soil N transformations of two coniferous species, Eastern Tibetan Plateau, China. Soil Biology and Biochemistry, 50, 77-84.	Maoxian, Sichuan, China	Forest	31.41 N	103.53 E	8.9	919.5	5	Warming	℃	+0	+2.0	SOC	g/kg	68.48	1.42	72.3	1.7	1	1.05578	0.0542824	0.00019657
22	Yin, H., Chen, Z., & Liu, Q. (2012). Effects of experimental warming on soil N transformations of two coniferous species, Eastern Tibetan Plateau, China. Soil Biology and Biochemistry, 50, 77-84.	Maoxian, Sichuan, China	Forest	31.41 N	103.53 E	8.9	919.5	5	Warming	℃	+0	+2.0	SOC	g/kg	74.9	0.8	74.5	1	1	0.99466	-0.00535477	5.88508e-05
23	Yin, H., Chen, Z., & Liu, Q. (2012). Effects of experimental warming on soil N transformations of two coniferous species, Eastern Tibetan Plateau, China. Soil Biology and Biochemistry, 50, 77-84.	Maoxian, Sichuan, China	Forest	31.41 N	103.53 E	8.9	919.5	5	Warming	℃	+0	+2.0	TN	g/kg	4.1	0.1	4.2	0.2	1	1.02439	0.0240976	0.000572492
24	Yin, H., Chen, Z., & Liu, Q. (2012). Effects of experimental warming on soil N transformations of two coniferous species, Eastern Tibetan Plateau, China. Soil Biology and Biochemistry, 50, 77-84.	Maoxian, Sichuan, China	Forest	31.41 N	103.53 E	8.9	919.5	5	Warming	℃	+0	+2.0	TN	g/kg	4	0.4	3.9	0.3	1	0.975	-0.0253178	0.00318343
25	Yin, H., Chen, Z., & Liu, Q. (2012). Effects of experimental warming on soil N transformations of two coniferous species, Eastern Tibetan Plateau, China. Soil Biology and Biochemistry, 50, 77-84.	Maoxian, Sichuan, China	Forest	31.41 N	103.53 E	8.9	919.5	5	Warming	℃	+0	+2.0	TN	g/kg	4	0.2	3.8	0.3	1	0.95	-0.0512933	0.00174654
26	Yin, H., Chen, Z., & Liu, Q. (2012). Effects of experimental warming on soil N transformations of two coniferous species, Eastern Tibetan Plateau, China. Soil Biology and Biochemistry, 50, 77-84.	Maoxian, Sichuan, China	Forest	31.41 N	103.53 E	8.9	919.5	5	Warming	℃	+0	+2.0	TN	g/kg	4	0.2	4.1	0.3	1	1.025	0.0246926	0.00157079
27	Xu, Z., Wan, C., Xiong, P., Tang, Z., Hu, R., Cao, G., & Liu, Q. (2010). Initial responses of soil CO2 efflux and C, N pools to experimental warming in two contrasting forest ecosystems, Eastern Tibetan Plateau, China. Plant and Soil, 336(1-2), 183-195.	Lixian, Sichuan, China	Forest	31.35 N	102.35 E	3	850	3	Warming	℃	+0	+0.925	TC	g/kg	45.96	2.755	44.19	3.894	1	0.961488	-0.0392729	0.00378609
28	Xu, Z., Wan, C., Xiong, P., Tang, Z., Hu, R., Cao, G., & Liu, Q. (2010). Initial responses of soil CO2 efflux and C, N pools to experimental warming in two contrasting forest ecosystems, Eastern Tibetan Plateau, China. Plant and Soil, 336(1-2), 183-195.	Lixian, Sichuan, China	Forest	31.35 N	102.35 E	3	850	3	Warming	℃	+0	+0.925	TC	g/kg	150.33	15.135	144.73	13.567	1	0.962749	-0.0379629	0.00630779
29	Xu, Z., Wan, C., Xiong, P., Tang, Z., Hu, R., Cao, G., & Liu, Q. (2010). Initial responses of soil CO2 efflux and C, N pools to experimental warming in two contrasting forest ecosystems, Eastern Tibetan Plateau, China. Plant and Soil, 336(1-2), 183-195.	Lixian, Sichuan, China	Forest	31.35 N	102.35 E	3	850	3	Warming	℃	+0	+0.925	TN	g/kg	3.06	0.189	2.94	0.164	1	0.960784	-0.0400053	0.00230885
30	Xu, Z., Wan, C., Xiong, P., Tang, Z., Hu, R., Cao, G., & Liu, Q. (2010). Initial responses of soil CO2 efflux and C, N pools to experimental warming in two contrasting forest ecosystems, Eastern Tibetan Plateau, China. Plant and Soil, 336(1-2), 183-195.	Lixian, Sichuan, China	Forest	31.35 N	102.35 E	3	850	3	Warming	℃	+0	+0.925	TN	g/kg	9.43	0.586	9.13	0.695	1	0.968187	-0.0323304	0.00321877
31	Li, Q., Bai, H., Liang, W., Xia, J., Wan, S., & van der Putten, W. H. (2013). Nitrogen addition and warming independently influence the belowground micro-food web in a temperate steppe. PloS one, 8(3), e60441.	Duolun County, Inner Mongolia, China	Grassland	42.02 N	116.17 E	2.1	385.5	6	Warming	℃	+0	+1.79	TN	g/kg	1.94	0.13	1.87	0.27	4	0.963918	-0.0367495	0.0042229
32	Li, Q., Bai, H., Liang, W., Xia, J., Wan, S., & van der Putten, W. H. (2013). Nitrogen addition and warming independently influence the belowground micro-food web in a temperate steppe. PloS one, 8(3), e60441.	Duolun County, Inner Mongolia, China	Grassland	42.02 N	116.17 E	2.1	385.5	6	Warming	℃	+0	+1.79	SOC	g/kg	23.81	1.75	23.8	4.07	4	0.99958	-0.00042008	0.00577432
33	Li, Q., Bai, H., Liang, W., Xia, J., Wan, S., & van der Putten, W. H. (2013). Nitrogen addition and warming independently influence the belowground micro-food web in a temperate steppe. PloS one, 8(3), e60441.	Duolun County, Inner Mongolia, China	Grassland	42.02 N	116.17 E	2.1	385.5	6	Warming	℃	+0	+1.79	TN	g/kg	1.78	0.42	1.76	0.19	4	0.988764	-0.0112996	0.0112215
34	Li, Q., Bai, H., Liang, W., Xia, J., Wan, S., & van der Putten, W. H. (2013). Nitrogen addition and warming independently influence the belowground micro-food web in a temperate steppe. PloS one, 8(3), e60441.	Duolun County, Inner Mongolia, China	Grassland	42.02 N	116.17 E	2.1	385.5	6	Warming	℃	+0	+1.79	SOC	g/kg	22.3	3.31	20.4	2.66	4	0.914798	-0.0890518	0.00650562
35	Li, Q., Bai, H., Liang, W., Xia, J., Wan, S., & van der Putten, W. H. (2013). Nitrogen addition and warming independently influence the belowground micro-food web in a temperate steppe. PloS one, 8(3), e60441.	Duolun County, Inner Mongolia, China	Grassland	42.02 N	116.17 E	2.1	385.5	6	N	g/m2/yr	+0	+10	TN	g/kg	1.94	0.13	1.81	0.19	4	0.93299	-0.0693611	0.00258493
36	Li, Q., Bai, H., Liang, W., Xia, J., Wan, S., & van der Putten, W. H. (2013). Nitrogen addition and warming independently influence the belowground micro-food web in a temperate steppe. PloS one, 8(3), e60441.	Duolun County, Inner Mongolia, China	Grassland	42.02 N	116.17 E	2.1	385.5	6	N	g/m2/yr	+0	+10	SOC	g/kg	23.81	1.75	22.55	2.52	4	0.947081	-0.0543706	0.00298174
37	Li, Q., Bai, H., Liang, W., Xia, J., Wan, S., & van der Putten, W. H. (2013). Nitrogen addition and warming independently influence the belowground micro-food web in a temperate steppe. PloS one, 8(3), e60441.	Duolun County, Inner Mongolia, China	Grassland	42.02 N	116.17 E	2.1	385.5	6	N	g/m2/yr	+0	+10	TN	g/kg	1.78	0.42	2.01	0.56	4	1.12921	0.121521	0.0222161
38	Li, Q., Bai, H., Liang, W., Xia, J., Wan, S., & van der Putten, W. H. (2013). Nitrogen addition and warming independently influence the belowground micro-food web in a temperate steppe. PloS one, 8(3), e60441.	Duolun County, Inner Mongolia, China	Grassland	42.02 N	116.17 E	2.1	385.5	6	N	g/m2/yr	+0	+10	SOC	g/kg	22.3	3.31	26.14	7.34	4	1.1722	0.15888	0.016813
39	Li, Q., Bai, H., Liang, W., Xia, J., Wan, S., & van der Putten, W. H. (2013). Nitrogen addition and warming independently influence the belowground micro-food web in a temperate steppe. PloS one, 8(3), e60441.	Duolun County, Inner Mongolia, China	Grassland	42.02 N	116.17 E	2.1	385.5	6	N+Warming	g/m2/yr+℃	+0++0	+10++1.79	TN	g/kg	1.94	0.13	1.79	0.17	4	0.92268	-0.0804724	0.00225168
40	Li, Q., Bai, H., Liang, W., Xia, J., Wan, S., & van der Putten, W. H. (2013). Nitrogen addition and warming independently influence the belowground micro-food web in a temperate steppe. PloS one, 8(3), e60441.	Duolun County, Inner Mongolia, China	Grassland	42.02 N	116.17 E	2.1	385.5	6	N+Warming	g/m2/yr+℃	+0++0	+10++1.79	SOC	g/kg	23.81	1.75	22.94	1.63	4	0.963461	-0.0372235	0.00174181
41	Li, Q., Bai, H., Liang, W., Xia, J., Wan, S., & van der Putten, W. H. (2013). Nitrogen addition and warming independently influence the belowground micro-food web in a temperate steppe. PloS one, 8(3), e60441.	Duolun County, Inner Mongolia, China	Grassland	42.02 N	116.17 E	2.1	385.5	6	N+Warming	g/m2/yr+℃	+0++0	+10++1.79	TN	g/kg	1.78	0.42	1.99	0.24	4	1.11798	0.111521	0.0117033
42	Li, Q., Bai, H., Liang, W., Xia, J., Wan, S., & van der Putten, W. H. (2013). Nitrogen addition and warming independently influence the belowground micro-food web in a temperate steppe. PloS one, 8(3), e60441.	Duolun County, Inner Mongolia, China	Grassland	42.02 N	116.17 E	2.1	385.5	6	N+Warming	g/m2/yr+℃	+0++0	+10++1.79	SOC	g/kg	22.3	3.31	27.69	5.51	4	1.2417	0.216485	0.0102714
43	Yin, H., Xu, Z., Chen, Z., Wei, Y., & Liu, Q. (2012). Nitrogen transformation in the rhizospheres of two subalpine coniferous species under experimental warming. Applied Soil Ecology, 59, 60-67.	Maoxian, Sichuan, China	Forest	31.41 N	103.53 E	8.9	919.5	5	Warming	℃	+0	+1.5	TN	g/kg	4.22	0.08	4.39	0.02	1	1.04028	0.0394941	7.60273e-05
44	Yin, H., Xu, Z., Chen, Z., Wei, Y., & Liu, Q. (2012). Nitrogen transformation in the rhizospheres of two subalpine coniferous species under experimental warming. Applied Soil Ecology, 59, 60-67.	Maoxian, Sichuan, China	Forest	31.41 N	103.53 E	8.9	919.5	5	Warming	℃	+0	+1.5	TN	g/kg	4.19	0.13	4.3	0.15	1	1.02625	0.0259143	0.0004359
45	Rui-Chang, S. H. E. N., Ming, X. U., Yong-Gang, C. H. I., Shen, Y. U., & Shi-Qiang, W. A. N. (2014). Soil microbial responses to experimental warming and nitrogen addition in a temperate steppe of northern China. Pedosphere, 24(4), 427-436.	Duolun County, Inner Mongolia, China	Grassland	42.02 N	116.17 E	2.1	383	6	Warming	℃	+0	+1.79	TC	g/kg	21.62	0.38	21.5	1.18	4	0.99445	-0.00556588	0.000553525
46	Rui-Chang, S. H. E. N., Ming, X. U., Yong-Gang, C. H. I., Shen, Y. U., & Shi-Qiang, W. A. N. (2014). Soil microbial responses to experimental warming and nitrogen addition in a temperate steppe of northern China. Pedosphere, 24(4), 427-436.	Duolun County, Inner Mongolia, China	Grassland	42.02 N	116.17 E	2.1	383	6	Warming	℃	+0	+1.79	TC	g/kg	16.06	1.89	14.49	0.43	4	0.902242	-0.102873	0.00245502
47	Rui-Chang, S. H. E. N., Ming, X. U., Yong-Gang, C. H. I., Shen, Y. U., & Shi-Qiang, W. A. N. (2014). Soil microbial responses to experimental warming and nitrogen addition in a temperate steppe of northern China. Pedosphere, 24(4), 427-436.	Duolun County, Inner Mongolia, China	Grassland	42.02 N	116.17 E	2.1	383	6	Warming	℃	+0	+1.79	TN	g/kg	2.34	0.28	2.65	0.17	4	1.13248	0.124409	0.00307223
48	Rui-Chang, S. H. E. N., Ming, X. U., Yong-Gang, C. H. I., Shen, Y. U., & Shi-Qiang, W. A. N. (2014). Soil microbial responses to experimental warming and nitrogen addition in a temperate steppe of northern China. Pedosphere, 24(4), 427-436.	Duolun County, Inner Mongolia, China	Grassland	42.02 N	116.17 E	2.1	383	6	Warming	℃	+0	+1.79	TN	g/kg	1.62	0.2	1.45	0.03	4	0.895062	-0.110863	0.00261161
49	Rui-Chang, S. H. E. N., Ming, X. U., Yong-Gang, C. H. I., Shen, Y. U., & Shi-Qiang, W. A. N. (2014). Soil microbial responses to experimental warming and nitrogen addition in a temperate steppe of northern China. Pedosphere, 24(4), 427-436.	Duolun County, Inner Mongolia, China	Grassland	42.02 N	116.17 E	2.1	383	6	N	g/m2/yr	+0	+10	TC	g/kg	21.62	0.38	18.51	1.08	4	0.856152	-0.155308	0.00061888
50	Rui-Chang, S. H. E. N., Ming, X. U., Yong-Gang, C. H. I., Shen, Y. U., & Shi-Qiang, W. A. N. (2014). Soil microbial responses to experimental warming and nitrogen addition in a temperate steppe of northern China. Pedosphere, 24(4), 427-436.	Duolun County, Inner Mongolia, China	Grassland	42.02 N	116.17 E	2.1	383	6	N	g/m2/yr	+0	+10	TC	g/kg	16.06	1.89	19.9	4.13	4	1.2391	0.214388	0.00948689
51	Rui-Chang, S. H. E. N., Ming, X. U., Yong-Gang, C. H. I., Shen, Y. U., & Shi-Qiang, W. A. N. (2014). Soil microbial responses to experimental warming and nitrogen addition in a temperate steppe of northern China. Pedosphere, 24(4), 427-436.	Duolun County, Inner Mongolia, China	Grassland	42.02 N	116.17 E	2.1	383	6	N	g/m2/yr	+0	+10	TN	g/kg	2.34	0.28	2.08	0.06	4	0.888889	-0.117783	0.00252503
52	Rui-Chang, S. H. E. N., Ming, X. U., Yong-Gang, C. H. I., Shen, Y. U., & Shi-Qiang, W. A. N. (2014). Soil microbial responses to experimental warming and nitrogen addition in a temperate steppe of northern China. Pedosphere, 24(4), 427-436.	Duolun County, Inner Mongolia, China	Grassland	42.02 N	116.17 E	2.1	383	6	N	g/m2/yr	+0	+10	TN	g/kg	1.62	0.2	1.91	0.3	4	1.17901	0.164677	0.00665199
53	Rui-Chang, S. H. E. N., Ming, X. U., Yong-Gang, C. H. I., Shen, Y. U., & Shi-Qiang, W. A. N. (2014). Soil microbial responses to experimental warming and nitrogen addition in a temperate steppe of northern China. Pedosphere, 24(4), 427-436.	Duolun County, Inner Mongolia, China	Grassland	42.02 N	116.17 E	2.1	383	6	N+Warming	g/m2/yr+℃	+0++0	+10++1.79	TC	g/kg	21.62	0.38	22.26	1.48	4	1.0296	0.0291725	0.000788241
54	Rui-Chang, S. H. E. N., Ming, X. U., Yong-Gang, C. H. I., Shen, Y. U., & Shi-Qiang, W. A. N. (2014). Soil microbial responses to experimental warming and nitrogen addition in a temperate steppe of northern China. Pedosphere, 24(4), 427-436.	Duolun County, Inner Mongolia, China	Grassland	42.02 N	116.17 E	2.1	383	6	N+Warming	g/m2/yr+℃	+0++0	+10++1.79	TC	g/kg	16.06	1.89	22.02	1.9	4	1.37111	0.315619	0.0035491
55	Rui-Chang, S. H. E. N., Ming, X. U., Yong-Gang, C. H. I., Shen, Y. U., & Shi-Qiang, W. A. N. (2014). Soil microbial responses to experimental warming and nitrogen addition in a temperate steppe of northern China. Pedosphere, 24(4), 427-436.	Duolun County, Inner Mongolia, China	Grassland	42.02 N	116.17 E	2.1	383	6	N+Warming	g/m2/yr+℃	+0++0	+10++1.79	TN	g/kg	2.34	0.28	2.47	0.34	4	1.05556	0.0540672	0.00554435
56	Rui-Chang, S. H. E. N., Ming, X. U., Yong-Gang, C. H. I., Shen, Y. U., & Shi-Qiang, W. A. N. (2014). Soil microbial responses to experimental warming and nitrogen addition in a temperate steppe of northern China. Pedosphere, 24(4), 427-436.	Duolun County, Inner Mongolia, China	Grassland	42.02 N	116.17 E	2.1	383	6	N+Warming	g/m2/yr+℃	+0++0	+10++1.79	TN	g/kg	1.62	0.2	2.39	0.12	4	1.47531	0.388867	0.00296042
57	Rui, Y., Wang, S., Xu, Z., Wang, Y., Chen, C., Zhou, X., ... & Luo, C. (2011). Warming and grazing affect soil labile carbon and nitrogen pools differently in an alpine meadow of the Qinghai–Tibet Plateau in China. Journal of Soils and Sediments, 11(6), 903-914.	Qilian Mountain, China	Forest	37.37 N	101.12 E	-2	500	4	Warming	℃	+0	+1.2	TN	g/kg	0.693	0.4	0.661	0.3	3	0.953824	-0.0472762	0.134787
58	Rui, Y., Wang, S., Xu, Z., Wang, Y., Chen, C., Zhou, X., ... & Luo, C. (2011). Warming and grazing affect soil labile carbon and nitrogen pools differently in an alpine meadow of the Qinghai–Tibet Plateau in China. Journal of Soils and Sediments, 11(6), 903-914.	Qilian Mountain, China	Forest	37.37 N	101.12 E	-2	500	4	Warming	℃	+0	+1.2	TN	g/kg	0.69	0.4	0.755	0.4	3	1.0942	0.0900262	0.154188
59	Rui, Y., Wang, S., Xu, Z., Wang, Y., Chen, C., Zhou, X., ... & Luo, C. (2011). Warming and grazing affect soil labile carbon and nitrogen pools differently in an alpine meadow of the Qinghai–Tibet Plateau in China. Journal of Soils and Sediments, 11(6), 903-914.	Qilian Mountain, China	Forest	37.37 N	101.12 E	-2	500	4	Warming	℃	+0	+1.2	TN	g/kg	0.449	0.1	0.47	0.2	3	1.04677	0.0457098	0.0576701
60	Rui, Y., Wang, S., Xu, Z., Wang, Y., Chen, C., Zhou, X., ... & Luo, C. (2011). Warming and grazing affect soil labile carbon and nitrogen pools differently in an alpine meadow of the Qinghai–Tibet Plateau in China. Journal of Soils and Sediments, 11(6), 903-914.	Qilian Mountain, China	Forest	37.37 N	101.12 E	-2	500	4	Warming	℃	+0	+1.2	TN	g/kg	0.449	0.1	0.499	0.2	3	1.11136	0.105583	0.0525612
61	Rui, Y., Wang, S., Xu, Z., Wang, Y., Chen, C., Zhou, X., ... & Luo, C. (2011). Warming and grazing affect soil labile carbon and nitrogen pools differently in an alpine meadow of the Qinghai–Tibet Plateau in China. Journal of Soils and Sediments, 11(6), 903-914.	Qilian Mountain, China	Forest	37.37 N	101.12 E	-2	500	4	Warming	℃	+0	+1.2	SOC	g/kg	0.573	0.074	0.56	0.053	3	0.977312	-0.0229489	0.00640892
62	Rui, Y., Wang, S., Xu, Z., Wang, Y., Chen, C., Zhou, X., ... & Luo, C. (2011). Warming and grazing affect soil labile carbon and nitrogen pools differently in an alpine meadow of the Qinghai–Tibet Plateau in China. Journal of Soils and Sediments, 11(6), 903-914.	Qilian Mountain, China	Forest	37.37 N	101.12 E	-2	500	4	Warming	℃	+0	+1.2	SOC	g/kg	0.607	0.042	0.718	0.113	3	1.18287	0.167941	0.00738915
63	Rui, Y., Wang, S., Xu, Z., Wang, Y., Chen, C., Zhou, X., ... & Luo, C. (2011). Warming and grazing affect soil labile carbon and nitrogen pools differently in an alpine meadow of the Qinghai–Tibet Plateau in China. Journal of Soils and Sediments, 11(6), 903-914.	Qilian Mountain, China	Forest	37.37 N	101.12 E	-2	500	4	Warming	℃	+0	+1.2	SOC	g/kg	0.465	0.061	0.433	0.02	3	0.931183	-0.0712997	0.0048356
64	Rui, Y., Wang, S., Xu, Z., Wang, Y., Chen, C., Zhou, X., ... & Luo, C. (2011). Warming and grazing affect soil labile carbon and nitrogen pools differently in an alpine meadow of the Qinghai–Tibet Plateau in China. Journal of Soils and Sediments, 11(6), 903-914.	Qilian Mountain, China	Forest	37.37 N	101.12 E	-2	500	4	Warming	℃	+0	+1.2	SOC	g/kg	0.427	0.022	0.472	0.037	3	1.10539	0.100195	0.00219988
65	陈智, 尹华军, 卫云燕, & 刘庆. (2010). 夜间增温和施氮对川西亚高山针叶林土壤有效氮和微生物特性的短期影响. 植物生态学报, 34(11), 1254-1264. Chen Zhi, Yin Huajun, Wei Yunyan, & Liu Qing. (2010). Short-term effects of night temperature increase and nitrogen application on soil available nitrogen and microbial characteristics in alpine coniferous forests in western Sichuan. Plant Ecology Journal, 34 (11), 1254-1264.	Maoxian, Sichuan, China	Forest	31.41 N	103.53 E	8.9	919.5	5	Warming	℃	+0	+1.93	SOC	g/kg	69.45	0.53	71.52	1.07	1	1.02981	0.0293701	5.6413e-05
66	陈智, 尹华军, 卫云燕, & 刘庆. (2010). 夜间增温和施氮对川西亚高山针叶林土壤有效氮和微生物特性的短期影响. 植物生态学报, 34(11), 1254-1264. Chen Zhi, Yin Huajun, Wei Yunyan, & Liu Qing. (2010). Short-term effects of night temperature increase and nitrogen application on soil available nitrogen and microbial characteristics in alpine coniferous forests in western Sichuan. Plant Ecology Journal, 34 (11), 1254-1264.	Maoxian, Sichuan, China	Forest	31.41 N	103.53 E	8.9	919.5	5	Warming	℃	+0	+1.93	SOC	g/kg	77.77	5.63	75.76	1.13	1	0.974155	-0.0261853	0.00109264
67	陈智, 尹华军, 卫云燕, & 刘庆. (2010). 夜间增温和施氮对川西亚高山针叶林土壤有效氮和微生物特性的短期影响. 植物生态学报, 34(11), 1254-1264. Chen Zhi, Yin Huajun, Wei Yunyan, & Liu Qing. (2010). Short-term effects of night temperature increase and nitrogen application on soil available nitrogen and microbial characteristics in alpine coniferous forests in western Sichuan. Plant Ecology Journal, 34 (11), 1254-1264.	Maoxian, Sichuan, China	Forest	31.41 N	103.53 E	8.9	919.5	5	Warming	℃	+0	+1.93	TN	g/kg	4.11	0.09	4.03	0.1	1	0.980535	-0.0196567	0.000219049
68	陈智, 尹华军, 卫云燕, & 刘庆. (2010). 夜间增温和施氮对川西亚高山针叶林土壤有效氮和微生物特性的短期影响. 植物生态学报, 34(11), 1254-1264. Chen Zhi, Yin Huajun, Wei Yunyan, & Liu Qing. (2010). Short-term effects of night temperature increase and nitrogen application on soil available nitrogen and microbial characteristics in alpine coniferous forests in western Sichuan. Plant Ecology Journal, 34 (11), 1254-1264.	Maoxian, Sichuan, China	Forest	31.41 N	103.53 E	8.9	919.5	5	Warming	℃	+0	+1.93	TN	g/kg	4.09	0.1	4.15	0.1	1	1.01467	0.0145634	0.000235686
69	陈智, 尹华军, 卫云燕, & 刘庆. (2010). 夜间增温和施氮对川西亚高山针叶林土壤有效氮和微生物特性的短期影响. 植物生态学报, 34(11), 1254-1264. Chen Zhi, Yin Huajun, Wei Yunyan, & Liu Qing. (2010). Short-term effects of night temperature increase and nitrogen application on soil available nitrogen and microbial characteristics in alpine coniferous forests in western Sichuan. Plant Ecology Journal, 34 (11), 1254-1264.	Maoxian, Sichuan, China	Forest	31.41 N	103.53 E	8.9	919.5	5	N	g/m2/yr	+0	+2.5	SOC	g/kg	69.45	0.53	70.45	1.3	1	1.0144	0.0142962	7.97488e-05
70	陈智, 尹华军, 卫云燕, & 刘庆. (2010). 夜间增温和施氮对川西亚高山针叶林土壤有效氮和微生物特性的短期影响. 植物生态学报, 34(11), 1254-1264. Chen Zhi, Yin Huajun, Wei Yunyan, & Liu Qing. (2010). Short-term effects of night temperature increase and nitrogen application on soil available nitrogen and microbial characteristics in alpine coniferous forests in western Sichuan. Plant Ecology Journal, 34 (11), 1254-1264.	Maoxian, Sichuan, China	Forest	31.41 N	103.53 E	8.9	919.5	5	N	g/m2/yr	+0	+2.5	SOC	g/kg	77.77	5.63	75.37	4.55	1	0.96914	-0.0313464	0.00177703
71	陈智, 尹华军, 卫云燕, & 刘庆. (2010). 夜间增温和施氮对川西亚高山针叶林土壤有效氮和微生物特性的短期影响. 植物生态学报, 34(11), 1254-1264. Chen Zhi, Yin Huajun, Wei Yunyan, & Liu Qing. (2010). Short-term effects of night temperature increase and nitrogen application on soil available nitrogen and microbial characteristics in alpine coniferous forests in western Sichuan. Plant Ecology Journal, 34 (11), 1254-1264.	Maoxian, Sichuan, China	Forest	31.41 N	103.53 E	8.9	919.5	5	N	g/m2/yr	+0	+2.5	TN	g/kg	4.11	0.09	4.18	0.1	1	1.01703	0.0168882	0.000210369
72	陈智, 尹华军, 卫云燕, & 刘庆. (2010). 夜间增温和施氮对川西亚高山针叶林土壤有效氮和微生物特性的短期影响. 植物生态学报, 34(11), 1254-1264. Chen Zhi, Yin Huajun, Wei Yunyan, & Liu Qing. (2010). Short-term effects of night temperature increase and nitrogen application on soil available nitrogen and microbial characteristics in alpine coniferous forests in western Sichuan. Plant Ecology Journal, 34 (11), 1254-1264.	Maoxian, Sichuan, China	Forest	31.41 N	103.53 E	8.9	919.5	5	N	g/m2/yr	+0	+2.5	TN	g/kg	4.09	0.1	4.28	0.17	1	1.04645	0.045408	0.000435089
73	陈智, 尹华军, 卫云燕, & 刘庆. (2010). 夜间增温和施氮对川西亚高山针叶林土壤有效氮和微生物特性的短期影响. 植物生态学报, 34(11), 1254-1264. Chen Zhi, Yin Huajun, Wei Yunyan, & Liu Qing. (2010). Short-term effects of night temperature increase and nitrogen application on soil available nitrogen and microbial characteristics in alpine coniferous forests in western Sichuan. Plant Ecology Journal, 34 (11), 1254-1264.	Maoxian, Sichuan, China	Forest	31.41 N	103.53 E	8.9	919.5	5	N+Warming	g/m2/yr+℃	+0++0	+2.5++1.93	SOC	g/kg	69.45	0.53	78.58	2.98	1	1.13146	0.12351	0.00029928
74	陈智, 尹华军, 卫云燕, & 刘庆. (2010). 夜间增温和施氮对川西亚高山针叶林土壤有效氮和微生物特性的短期影响. 植物生态学报, 34(11), 1254-1264. Chen Zhi, Yin Huajun, Wei Yunyan, & Liu Qing. (2010). Short-term effects of night temperature increase and nitrogen application on soil available nitrogen and microbial characteristics in alpine coniferous forests in western Sichuan. Plant Ecology Journal, 34 (11), 1254-1264.	Maoxian, Sichuan, China	Forest	31.41 N	103.53 E	8.9	919.5	5	N+Warming	g/m2/yr+℃	+0++0	+2.5++1.93	SOC	g/kg	77.77	5.63	71.92	3.24	1	0.924778	-0.0782014	0.00145405
75	陈智, 尹华军, 卫云燕, & 刘庆. (2010). 夜间增温和施氮对川西亚高山针叶林土壤有效氮和微生物特性的短期影响. 植物生态学报, 34(11), 1254-1264. Chen Zhi, Yin Huajun, Wei Yunyan, & Liu Qing. (2010). Short-term effects of night temperature increase and nitrogen application on soil available nitrogen and microbial characteristics in alpine coniferous forests in western Sichuan. Plant Ecology Journal, 34 (11), 1254-1264.	Maoxian, Sichuan, China	Forest	31.41 N	103.53 E	8.9	919.5	5	N+Warming	g/m2/yr+℃	+0++0	+2.5++1.93	TN	g/kg	4.11	0.09	4.22	0.16	1	1.02676	0.0264121	0.000383408
76	陈智, 尹华军, 卫云燕, & 刘庆. (2010). 夜间增温和施氮对川西亚高山针叶林土壤有效氮和微生物特性的短期影响. 植物生态学报, 34(11), 1254-1264. Chen Zhi, Yin Huajun, Wei Yunyan, & Liu Qing. (2010). Short-term effects of night temperature increase and nitrogen application on soil available nitrogen and microbial characteristics in alpine coniferous forests in western Sichuan. Plant Ecology Journal, 34 (11), 1254-1264.	Maoxian, Sichuan, China	Forest	31.41 N	103.53 E	8.9	919.5	5	N+Warming	g/m2/yr+℃	+0++0	+2.5++1.93	TN	g/kg	4.09	0.1	4.43	0.18	1	1.08313	0.0798546	0.000449752
77	Wang, R., Filley, T. R., Xu, Z., Wang, X., Li, M. H., Zhang, Y., ... & Jiang, Y. (2014). Coupled response of soil carbon and nitrogen pools and enzyme activities to nitrogen and water addition in a semi-arid grassland of Inner Mongolia. Plant and soil, 381(1-2), 323-336.	Duolun County, Inner Mongolia, China	Grassland	42.02 N	116.17 E	2.1	379.4	8	N	g/m2/yr	+0	+5	SOC	g/kg	18.5	1.2	19.5	1.1	7	1.05405	0.0526437	0.000923696
78	Wang, R., Filley, T. R., Xu, Z., Wang, X., Li, M. H., Zhang, Y., ... & Jiang, Y. (2014). Coupled response of soil carbon and nitrogen pools and enzyme activities to nitrogen and water addition in a semi-arid grassland of Inner Mongolia. Plant and soil, 381(1-2), 323-336.	Duolun County, Inner Mongolia, China	Grassland	42.02 N	116.17 E	2.1	379.4	8	N	g/m2/yr	+0	+5	TN	g/kg	1.81	0.06	2.1	0.18	7	1.16022	0.14861	0.00105573
79	Wang, R., Filley, T. R., Xu, Z., Wang, X., Li, M. H., Zhang, Y., ... & Jiang, Y. (2014). Coupled response of soil carbon and nitrogen pools and enzyme activities to nitrogen and water addition in a semi-arid grassland of Inner Mongolia. Plant and soil, 381(1-2), 323-336.	Duolun County, Inner Mongolia, China	Grassland	42.02 N	116.17 E	2.1	379.4	8	N	g/m2/yr	+0	+10	SOC	g/kg	18.5	1.2	20	1.4	7	1.08108	0.0779615	0.00113843
80	Wang, R., Filley, T. R., Xu, Z., Wang, X., Li, M. H., Zhang, Y., ... & Jiang, Y. (2014). Coupled response of soil carbon and nitrogen pools and enzyme activities to nitrogen and water addition in a semi-arid grassland of Inner Mongolia. Plant and soil, 381(1-2), 323-336.	Duolun County, Inner Mongolia, China	Grassland	42.02 N	116.17 E	2.1	379.4	8	N	g/m2/yr	+0	+10	TN	g/kg	1.81	0.06	1.83	0.12	7	1.01105	0.0109891	0.000674848
81	Wang, R., Filley, T. R., Xu, Z., Wang, X., Li, M. H., Zhang, Y., ... & Jiang, Y. (2014). Coupled response of soil carbon and nitrogen pools and enzyme activities to nitrogen and water addition in a semi-arid grassland of Inner Mongolia. Plant and soil, 381(1-2), 323-336.	Duolun County, Inner Mongolia, China	Grassland	42.02 N	116.17 E	2.1	379.4	8	N	g/m2/yr	+0	+15	SOC	g/kg	18.5	1.2	19.7	1.7	7	1.06486	0.0628479	0.00145677
82	Wang, R., Filley, T. R., Xu, Z., Wang, X., Li, M. H., Zhang, Y., ... & Jiang, Y. (2014). Coupled response of soil carbon and nitrogen pools and enzyme activities to nitrogen and water addition in a semi-arid grassland of Inner Mongolia. Plant and soil, 381(1-2), 323-336.	Duolun County, Inner Mongolia, China	Grassland	42.02 N	116.17 E	2.1	379.4	8	N	g/m2/yr	+0	+15	TN	g/kg	1.81	0.06	1.81	0.12	7	1	0	0.000686792
83	Wang, R., Filley, T. R., Xu, Z., Wang, X., Li, M. H., Zhang, Y., ... & Jiang, Y. (2014). Coupled response of soil carbon and nitrogen pools and enzyme activities to nitrogen and water addition in a semi-arid grassland of Inner Mongolia. Plant and soil, 381(1-2), 323-336.	Duolun County, Inner Mongolia, China	Grassland	42.02 N	116.17 E	2.1	379.4	8	N+Elevated Precipitation	g/m2/yr+mm	+0++0	+5++189.7	SOC	g/kg	18.5	1.2	22.2	0.4	7	1.2	0.182322	0.000566512
84	Wang, R., Filley, T. R., Xu, Z., Wang, X., Li, M. H., Zhang, Y., ... & Jiang, Y. (2014). Coupled response of soil carbon and nitrogen pools and enzyme activities to nitrogen and water addition in a semi-arid grassland of Inner Mongolia. Plant and soil, 381(1-2), 323-336.	Duolun County, Inner Mongolia, China	Grassland	42.02 N	116.17 E	2.1	379.4	8	N+Elevated Precipitation	g/m2/yr+mm	+0++0	+5++189.7	TN	g/kg	1.81	0.06	2.05	0.08	7	1.1326	0.124513	0.000327721
85	Wang, R., Filley, T. R., Xu, Z., Wang, X., Li, M. H., Zhang, Y., ... & Jiang, Y. (2014). Coupled response of soil carbon and nitrogen pools and enzyme activities to nitrogen and water addition in a semi-arid grassland of Inner Mongolia. Plant and soil, 381(1-2), 323-336.	Duolun County, Inner Mongolia, China	Grassland	42.02 N	116.17 E	2.1	379.4	8	N+Elevated Precipitation	g/m2/yr+mm	+0++0	+10++189.7	SOC	g/kg	18.5	1.2	22.1	1.8	7	1.19459	0.177807	0.00135515
86	Wang, R., Filley, T. R., Xu, Z., Wang, X., Li, M. H., Zhang, Y., ... & Jiang, Y. (2014). Coupled response of soil carbon and nitrogen pools and enzyme activities to nitrogen and water addition in a semi-arid grassland of Inner Mongolia. Plant and soil, 381(1-2), 323-336.	Duolun County, Inner Mongolia, China	Grassland	42.02 N	116.17 E	2.1	379.4	8	N+Elevated Precipitation	g/m2/yr+mm	+0++0	+10++189.7	TN	g/kg	1.81	0.06	2.1	0.2	7	1.16022	0.14861	0.00127115
87	Wang, R., Filley, T. R., Xu, Z., Wang, X., Li, M. H., Zhang, Y., ... & Jiang, Y. (2014). Coupled response of soil carbon and nitrogen pools and enzyme activities to nitrogen and water addition in a semi-arid grassland of Inner Mongolia. Plant and soil, 381(1-2), 323-336.	Duolun County, Inner Mongolia, China	Grassland	42.02 N	116.17 E	2.1	379.4	8	N+Elevated Precipitation	g/m2/yr+mm	+0++0	+15++189.7	SOC	g/kg	18.5	1.2	21.6	1.7	7	1.16757	0.154923	0.00130022
88	Wang, R., Filley, T. R., Xu, Z., Wang, X., Li, M. H., Zhang, Y., ... & Jiang, Y. (2014). Coupled response of soil carbon and nitrogen pools and enzyme activities to nitrogen and water addition in a semi-arid grassland of Inner Mongolia. Plant and soil, 381(1-2), 323-336.	Duolun County, Inner Mongolia, China	Grassland	42.02 N	116.17 E	2.1	379.4	8	N+Elevated Precipitation	g/m2/yr+mm	+0++0	+15++189.7	TN	g/kg	1.81	0.06	1.87	0.12	7	1.03315	0.0326116	0.0006521
89	Wang, R., Filley, T. R., Xu, Z., Wang, X., Li, M. H., Zhang, Y., ... & Jiang, Y. (2014). Coupled response of soil carbon and nitrogen pools and enzyme activities to nitrogen and water addition in a semi-arid grassland of Inner Mongolia. Plant and soil, 381(1-2), 323-336.	Duolun County, Inner Mongolia, China	Grassland	42.02 N	116.17 E	2.1	379.4	8	Elevated Precipitation	mm	+0	+180	SOC	g/kg	18.5	1.2	22.3	1.65	7	1.20541	0.186816	0.00121027
90	Wang, R., Filley, T. R., Xu, Z., Wang, X., Li, M. H., Zhang, Y., ... & Jiang, Y. (2014). Coupled response of soil carbon and nitrogen pools and enzyme activities to nitrogen and water addition in a semi-arid grassland of Inner Mongolia. Plant and soil, 381(1-2), 323-336.	Duolun County, Inner Mongolia, China	Grassland	42.02 N	116.17 E	2.1	379.4	8	Elevated Precipitation	mm	+0	+180	TN	g/kg	1.81	0.06	2.03	0.11	7	1.12155	0.114709	0.00050439
91	Zeng, D. H., Li, L. J., Fahey, T. J., Yu, Z. Y., Fan, Z. P., & Chen, F. S. (2010). Effects of nitrogen addition on vegetation and ecosystem carbon in a semi-arid grassland. Biogeochemistry, 98(1-3), 185-193.	Daqinggou Ecological Station, Northeast China	Grassland	42.58 N	122.21 E	6.4	450	6	N	g/m2/yr	+0	+20	SOC	g/kg	4.79	0.36	4.71	0.23	5	0.983299	-0.0168425	0.00133885
92	Zeng, D. H., Li, L. J., Fahey, T. J., Yu, Z. Y., Fan, Z. P., & Chen, F. S. (2010). Effects of nitrogen addition on vegetation and ecosystem carbon in a semi-arid grassland. Biogeochemistry, 98(1-3), 185-193.	Daqinggou Ecological Station, Northeast China	Grassland	42.58 N	122.21 E	6.4	450	6	N	g/m2/yr	+0	+20	TN	g/kg	0.36	0.02	0.34	0.01	5	0.944444	-0.0571584	0.000658579
93	Zhong, Y., Yan, W., Xu, X., & Shangguan, Z. (2015). Influence of nitrogen fertilization on wheat, and soil carbon, nitrogen and phosphorus stoichiometry characteristics. International Journal of Agriculture and Biology, 17(6), 1179-1185.	Yangling, Shaanxi, China	Cropland	34.17 N	108.04 E	13	632	3	N	g/m2/yr	+0	+18	TC	g/kg	9.8	0.1	9.2	0.3	1	0.938776	-0.0631789	0.00038915
94	Zhong, Y., Yan, W., Xu, X., & Shangguan, Z. (2015). Influence of nitrogen fertilization on wheat, and soil carbon, nitrogen and phosphorus stoichiometry characteristics. International Journal of Agriculture and Biology, 17(6), 1179-1185.	Yangling, Shaanxi, China	Cropland	34.17 N	108.04 E	13	632	3	N	g/m2/yr	+0	+18	TN	g/kg	0.93	0.01	0.97	0.02	1	1.04301	0.0421115	0.000180248
95	Zhong, Y., Yan, W., Xu, X., & Shangguan, Z. (2015). Influence of nitrogen fertilization on wheat, and soil carbon, nitrogen and phosphorus stoichiometry characteristics. International Journal of Agriculture and Biology, 17(6), 1179-1185.	Yangling, Shaanxi, China	Cropland	34.17 N	108.04 E	13	632	3	N	g/m2/yr	+0	+18	TP	g/kg	0.8	0.01	0.87	0.01	1	1.0875	0.0838815	9.61226e-05
96	Zhong, Y., Yan, W., Xu, X., & Shangguan, Z. (2015). Influence of nitrogen fertilization on wheat, and soil carbon, nitrogen and phosphorus stoichiometry characteristics. International Journal of Agriculture and Biology, 17(6), 1179-1185.	Yangling, Shaanxi, China	Cropland	34.17 N	108.04 E	13	632	3	N	g/m2/yr	+0	+18	TC	g/kg	8.8	0.15	8.85	0.1	1	1.00568	0.00566574	0.000139408
97	Zhong, Y., Yan, W., Xu, X., & Shangguan, Z. (2015). Influence of nitrogen fertilization on wheat, and soil carbon, nitrogen and phosphorus stoichiometry characteristics. International Journal of Agriculture and Biology, 17(6), 1179-1185.	Yangling, Shaanxi, China	Cropland	34.17 N	108.04 E	13	632	3	N	g/m2/yr	+0	+18	TN	g/kg	0.8	0.05	0.84	0.02	1	1.05	0.0487902	0.00149105
98	Zhong, Y., Yan, W., Xu, X., & Shangguan, Z. (2015). Influence of nitrogen fertilization on wheat, and soil carbon, nitrogen and phosphorus stoichiometry characteristics. International Journal of Agriculture and Biology, 17(6), 1179-1185.	Yangling, Shaanxi, China	Cropland	34.17 N	108.04 E	13	632	3	N	g/m2/yr	+0	+18	TP	g/kg	0.78	0.04	0.82	0.01	1	1.05128	0.0500104	0.00092619
99	Zhong, Y., Yan, W., Xu, X., & Shangguan, Z. (2015). Influence of nitrogen fertilization on wheat, and soil carbon, nitrogen and phosphorus stoichiometry characteristics. International Journal of Agriculture and Biology, 17(6), 1179-1185.	Yangling, Shaanxi, China	Cropland	34.17 N	108.04 E	13	632	3	N	g/m2/yr	+0	+18	TC	g/kg	9.8	0.1	8.4	0.05	1	0.857143	-0.154151	4.6518e-05
100	Zhong, Y., Yan, W., Xu, X., & Shangguan, Z. (2015). Influence of nitrogen fertilization on wheat, and soil carbon, nitrogen and phosphorus stoichiometry characteristics. International Journal of Agriculture and Biology, 17(6), 1179-1185.	Yangling, Shaanxi, China	Cropland	34.17 N	108.04 E	13	632	3	N	g/m2/yr	+0	+36	TN	g/kg	0.93	0.01	1.1	0.02	1	1.1828	0.167881	0.000148733
101	Zhong, Y., Yan, W., Xu, X., & Shangguan, Z. (2015). Influence of nitrogen fertilization on wheat, and soil carbon, nitrogen and phosphorus stoichiometry characteristics. International Journal of Agriculture and Biology, 17(6), 1179-1185.	Yangling, Shaanxi, China	Cropland	34.17 N	108.04 E	13	632	3	N	g/m2/yr	+0	+36	TP	g/kg	0.8	0.01	0.85	0.01	1	1.0625	0.0606246	9.82194e-05
102	Zhong, Y., Yan, W., Xu, X., & Shangguan, Z. (2015). Influence of nitrogen fertilization on wheat, and soil carbon, nitrogen and phosphorus stoichiometry characteristics. International Journal of Agriculture and Biology, 17(6), 1179-1185.	Yangling, Shaanxi, China	Cropland	34.17 N	108.04 E	13	632	3	N	g/m2/yr	+0	+36	TC	g/kg	8.8	0.15	8	0.1	1	0.909091	-0.0953102	0.000148933
103	Zhong, Y., Yan, W., Xu, X., & Shangguan, Z. (2015). Influence of nitrogen fertilization on wheat, and soil carbon, nitrogen and phosphorus stoichiometry characteristics. International Journal of Agriculture and Biology, 17(6), 1179-1185.	Yangling, Shaanxi, China	Cropland	34.17 N	108.04 E	13	632	3	N	g/m2/yr	+0	+36	TN	g/kg	0.8	0.05	0.85	0.15	1	1.0625	0.0606246	0.0116827
104	Zhong, Y., Yan, W., Xu, X., & Shangguan, Z. (2015). Influence of nitrogen fertilization on wheat, and soil carbon, nitrogen and phosphorus stoichiometry characteristics. International Journal of Agriculture and Biology, 17(6), 1179-1185.	Yangling, Shaanxi, China	Cropland	34.17 N	108.04 E	13	632	3	N	g/m2/yr	+0	+36	TP	g/kg	0.78	0.04	0.82	0.02	1	1.05128	0.0500104	0.00107491
105	Zhou, X., Zhang, Y., & Downing, A. (2012). Non-linear response of microbial activity across a gradient of nitrogen addition to a soil from the Gurbantunggut Desert, northwestern China. Soil Biology and Biochemistry, 47, 67-77.	Gurbantunggut Desert, Xinjiang, China	Desert	44.87 N	87.82 E	7	79.5	10	N	g/m2/yr	+0	+0.5	SOC	g/kg	1	0.001	1.1	0.001	2	1.1	0.0953102	1.82645e-07
106	Zhou, X., Zhang, Y., & Downing, A. (2012). Non-linear response of microbial activity across a gradient of nitrogen addition to a soil from the Gurbantunggut Desert, northwestern China. Soil Biology and Biochemistry, 47, 67-77.	Gurbantunggut Desert, Xinjiang, China	Desert	44.87 N	87.82 E	7	79.5	10	N	g/m2/yr	+0	+0.5	TN	g/kg	0.106	0.005	0.106	0.006	2	1	0	0.000542898
107	Zhou, X., Zhang, Y., & Downing, A. (2012). Non-linear response of microbial activity across a gradient of nitrogen addition to a soil from the Gurbantunggut Desert, northwestern China. Soil Biology and Biochemistry, 47, 67-77.	Gurbantunggut Desert, Xinjiang, China	Desert	44.87 N	87.82 E	7	79.5	10	N	g/m2/yr	+0	+0.5	TP	g/kg	0.377	0.02	0.369	0.01	2	0.97878	-0.0214485	0.000354877
108	Zhou, X., Zhang, Y., & Downing, A. (2012). Non-linear response of microbial activity across a gradient of nitrogen addition to a soil from the Gurbantunggut Desert, northwestern China. Soil Biology and Biochemistry, 47, 67-77.	Gurbantunggut Desert, Xinjiang, China	Desert	44.87 N	87.82 E	7	79.5	10	N	g/m2/yr	+0	+0.5	AN	mg/kg	6.5	0.6	5.1	0.1	2	0.784615	-0.242562	0.000890518
109	Zhou, X., Zhang, Y., & Downing, A. (2012). Non-linear response of microbial activity across a gradient of nitrogen addition to a soil from the Gurbantunggut Desert, northwestern China. Soil Biology and Biochemistry, 47, 67-77.	Gurbantunggut Desert, Xinjiang, China	Desert	44.87 N	87.82 E	7	79.5	10	N	g/m2/yr	+0	+0.5	AP	mg/kg	6.3	0.1	6.1	0.1	2	0.968254	-0.0322609	5.20698e-05
110	Zhou, X., Zhang, Y., & Downing, A. (2012). Non-linear response of microbial activity across a gradient of nitrogen addition to a soil from the Gurbantunggut Desert, northwestern China. Soil Biology and Biochemistry, 47, 67-77.	Gurbantunggut Desert, Xinjiang, China	Desert	44.87 N	87.82 E	7	79.5	10	N	g/m2/yr	+0	+1	SOC	g/kg	1	0	1.1	0.1	2	1.1	0.0953102	0.000826446
111	Zhou, X., Zhang, Y., & Downing, A. (2012). Non-linear response of microbial activity across a gradient of nitrogen addition to a soil from the Gurbantunggut Desert, northwestern China. Soil Biology and Biochemistry, 47, 67-77.	Gurbantunggut Desert, Xinjiang, China	Desert	44.87 N	87.82 E	7	79.5	10	N	g/m2/yr	+0	+1	TN	g/kg	0.106	0.005	0.106	0.004	2	1	0	0.000364899
112	Zhou, X., Zhang, Y., & Downing, A. (2012). Non-linear response of microbial activity across a gradient of nitrogen addition to a soil from the Gurbantunggut Desert, northwestern China. Soil Biology and Biochemistry, 47, 67-77.	Gurbantunggut Desert, Xinjiang, China	Desert	44.87 N	87.82 E	7	79.5	10	N	g/m2/yr	+0	+1	TP	g/kg	0.377	0.02	0.346	0.011	2	0.917772	-0.0858064	0.000382507
113	Zhou, X., Zhang, Y., & Downing, A. (2012). Non-linear response of microbial activity across a gradient of nitrogen addition to a soil from the Gurbantunggut Desert, northwestern China. Soil Biology and Biochemistry, 47, 67-77.	Gurbantunggut Desert, Xinjiang, China	Desert	44.87 N	87.82 E	7	79.5	10	N	g/m2/yr	+0	+1	AN	mg/kg	6.5	0.6	6.4	0.5	2	0.984615	-0.0155042	0.00146242
114	Zhou, X., Zhang, Y., & Downing, A. (2012). Non-linear response of microbial activity across a gradient of nitrogen addition to a soil from the Gurbantunggut Desert, northwestern China. Soil Biology and Biochemistry, 47, 67-77.	Gurbantunggut Desert, Xinjiang, China	Desert	44.87 N	87.82 E	7	79.5	10	N	g/m2/yr	+0	+1	AP	mg/kg	6.3	0.1	6.8	0.1	2	1.07937	0.076373	4.68216e-05
115	Zhou, X., Zhang, Y., & Downing, A. (2012). Non-linear response of microbial activity across a gradient of nitrogen addition to a soil from the Gurbantunggut Desert, northwestern China. Soil Biology and Biochemistry, 47, 67-77.	Gurbantunggut Desert, Xinjiang, China	Desert	44.87 N	87.82 E	7	79.5	10	N	g/m2/yr	+0	+3	SOC	g/kg	1	0.001	1.1	0.001	2	1.1	0.0953102	1.82645e-07
116	Zhou, X., Zhang, Y., & Downing, A. (2012). Non-linear response of microbial activity across a gradient of nitrogen addition to a soil from the Gurbantunggut Desert, northwestern China. Soil Biology and Biochemistry, 47, 67-77.	Gurbantunggut Desert, Xinjiang, China	Desert	44.87 N	87.82 E	7	79.5	10	N	g/m2/yr	+0	+3	TN	g/kg	0.106	0.005	0.106	0.005	2	1	0	0.000444998
117	Zhou, X., Zhang, Y., & Downing, A. (2012). Non-linear response of microbial activity across a gradient of nitrogen addition to a soil from the Gurbantunggut Desert, northwestern China. Soil Biology and Biochemistry, 47, 67-77.	Gurbantunggut Desert, Xinjiang, China	Desert	44.87 N	87.82 E	7	79.5	10	N	g/m2/yr	+0	+3	TP	g/kg	0.377	0.02	0.357	0.017	2	0.94695	-0.0545094	0.000508192
118	Zhou, X., Zhang, Y., & Downing, A. (2012). Non-linear response of microbial activity across a gradient of nitrogen addition to a soil from the Gurbantunggut Desert, northwestern China. Soil Biology and Biochemistry, 47, 67-77.	Gurbantunggut Desert, Xinjiang, China	Desert	44.87 N	87.82 E	7	79.5	10	N	g/m2/yr	+0	+3	AN	mg/kg	6.5	0.6	10.8	0.6	2	1.66154	0.507744	0.00116071
119	Zhou, X., Zhang, Y., & Downing, A. (2012). Non-linear response of microbial activity across a gradient of nitrogen addition to a soil from the Gurbantunggut Desert, northwestern China. Soil Biology and Biochemistry, 47, 67-77.	Gurbantunggut Desert, Xinjiang, China	Desert	44.87 N	87.82 E	7	79.5	10	N	g/m2/yr	+0	+3	AP	mg/kg	6.3	0.1	7	0	2	1.11111	0.105361	2.51953e-05
120	Zhou, X., Zhang, Y., & Downing, A. (2012). Non-linear response of microbial activity across a gradient of nitrogen addition to a soil from the Gurbantunggut Desert, northwestern China. Soil Biology and Biochemistry, 47, 67-77.	Gurbantunggut Desert, Xinjiang, China	Desert	44.87 N	87.82 E	7	79.5	10	N	g/m2/yr	+0	+6	SOC	g/kg	1	0.001	1	0.001	2	1	0	2e-07
121	Zhou, X., Zhang, Y., & Downing, A. (2012). Non-linear response of microbial activity across a gradient of nitrogen addition to a soil from the Gurbantunggut Desert, northwestern China. Soil Biology and Biochemistry, 47, 67-77.	Gurbantunggut Desert, Xinjiang, China	Desert	44.87 N	87.82 E	7	79.5	10	N	g/m2/yr	+0	+6	TN	g/kg	0.106	0.005	0.111	0.004	2	1.04717	0.0460911	0.000352359
122	Zhou, X., Zhang, Y., & Downing, A. (2012). Non-linear response of microbial activity across a gradient of nitrogen addition to a soil from the Gurbantunggut Desert, northwestern China. Soil Biology and Biochemistry, 47, 67-77.	Gurbantunggut Desert, Xinjiang, China	Desert	44.87 N	87.82 E	7	79.5	10	N	g/m2/yr	+0	+6	TP	g/kg	0.377	0.02	0.355	0.003	2	0.941645	-0.0601274	0.000288576
123	Zhou, X., Zhang, Y., & Downing, A. (2012). Non-linear response of microbial activity across a gradient of nitrogen addition to a soil from the Gurbantunggut Desert, northwestern China. Soil Biology and Biochemistry, 47, 67-77.	Gurbantunggut Desert, Xinjiang, China	Desert	44.87 N	87.82 E	7	79.5	10	N	g/m2/yr	+0	+6	AN	mg/kg	6.5	0.6	18.6	1.3	2	2.86154	1.05136	0.00134057
124	Zhou, X., Zhang, Y., & Downing, A. (2012). Non-linear response of microbial activity across a gradient of nitrogen addition to a soil from the Gurbantunggut Desert, northwestern China. Soil Biology and Biochemistry, 47, 67-77.	Gurbantunggut Desert, Xinjiang, China	Desert	44.87 N	87.82 E	7	79.5	10	N	g/m2/yr	+0	+6	AP	mg/kg	6.3	0.1	6.1	0.3	2	0.968254	-0.0322609	0.000267066
125	Zhou, X., Zhang, Y., & Downing, A. (2012). Non-linear response of microbial activity across a gradient of nitrogen addition to a soil from the Gurbantunggut Desert, northwestern China. Soil Biology and Biochemistry, 47, 67-77.	Gurbantunggut Desert, Xinjiang, China	Desert	44.87 N	87.82 E	7	79.5	10	N	g/m2/yr	+0	+24	SOC	g/kg	1	0	1	0.1	2	1	0	0.001
126	Zhou, X., Zhang, Y., & Downing, A. (2012). Non-linear response of microbial activity across a gradient of nitrogen addition to a soil from the Gurbantunggut Desert, northwestern China. Soil Biology and Biochemistry, 47, 67-77.	Gurbantunggut Desert, Xinjiang, China	Desert	44.87 N	87.82 E	7	79.5	10	N	g/m2/yr	+0	+24	TN	g/kg	0.106	0.005	0.115	0.008	2	1.08491	0.081493	0.000706431
127	Zhou, X., Zhang, Y., & Downing, A. (2012). Non-linear response of microbial activity across a gradient of nitrogen addition to a soil from the Gurbantunggut Desert, northwestern China. Soil Biology and Biochemistry, 47, 67-77.	Gurbantunggut Desert, Xinjiang, China	Desert	44.87 N	87.82 E	7	79.5	10	N	g/m2/yr	+0	+24	TP	g/kg	0.377	0.02	0.372	0.002	2	0.986737	-0.0133513	0.000284325
128	Zhou, X., Zhang, Y., & Downing, A. (2012). Non-linear response of microbial activity across a gradient of nitrogen addition to a soil from the Gurbantunggut Desert, northwestern China. Soil Biology and Biochemistry, 47, 67-77.	Gurbantunggut Desert, Xinjiang, China	Desert	44.87 N	87.82 E	7	79.5	10	N	g/m2/yr	+0	+24	AN	mg/kg	6.5	0.6	75	6.4	2	11.5385	2.44569	0.00158025
129	Zhou, X., Zhang, Y., & Downing, A. (2012). Non-linear response of microbial activity across a gradient of nitrogen addition to a soil from the Gurbantunggut Desert, northwestern China. Soil Biology and Biochemistry, 47, 67-77.	Gurbantunggut Desert, Xinjiang, China	Desert	44.87 N	87.82 E	7	79.5	10	N	g/m2/yr	+0	+24	AP	mg/kg	6.3	0.1	6	0.4	2	0.952381	-0.0487902	0.00046964
130	Zhou, X., Zhang, Y., & Downing, A. (2012). Non-linear response of microbial activity across a gradient of nitrogen addition to a soil from the Gurbantunggut Desert, northwestern China. Soil Biology and Biochemistry, 47, 67-77.	Gurbantunggut Desert, Xinjiang, China	Desert	44.87 N	87.82 E	7	79.5	10	N	g/m2/yr	+0	+0.5	SOC	g/kg	0.7	0.001	0.6	0.001	2	0.857143	-0.154151	4.81859e-07
131	Zhou, X., Zhang, Y., & Downing, A. (2012). Non-linear response of microbial activity across a gradient of nitrogen addition to a soil from the Gurbantunggut Desert, northwestern China. Soil Biology and Biochemistry, 47, 67-77.	Gurbantunggut Desert, Xinjiang, China	Desert	44.87 N	87.82 E	7	79.5	10	N	g/m2/yr	+0	+0.5	TN	g/kg	0.083	0.001	0.083	0.001	2	1	0	2.90318e-05
132	Zhou, X., Zhang, Y., & Downing, A. (2012). Non-linear response of microbial activity across a gradient of nitrogen addition to a soil from the Gurbantunggut Desert, northwestern China. Soil Biology and Biochemistry, 47, 67-77.	Gurbantunggut Desert, Xinjiang, China	Desert	44.87 N	87.82 E	7	79.5	10	N	g/m2/yr	+0	+0.5	TP	g/kg	0.377	0.009	0.334	0.013	2	0.885942	-0.121104	0.000208484
133	Zhou, X., Zhang, Y., & Downing, A. (2012). Non-linear response of microbial activity across a gradient of nitrogen addition to a soil from the Gurbantunggut Desert, northwestern China. Soil Biology and Biochemistry, 47, 67-77.	Gurbantunggut Desert, Xinjiang, China	Desert	44.87 N	87.82 E	7	79.5	10	N	g/m2/yr	+0	+0.5	AN	mg/kg	0.377	0.4	3.4	0.3	2	9.01857	2.19929	0.113352
134	Zhou, X., Zhang, Y., & Downing, A. (2012). Non-linear response of microbial activity across a gradient of nitrogen addition to a soil from the Gurbantunggut Desert, northwestern China. Soil Biology and Biochemistry, 47, 67-77.	Gurbantunggut Desert, Xinjiang, China	Desert	44.87 N	87.82 E	7	79.5	10	N	g/m2/yr	+0	+0.5	AP	mg/kg	3.2	0.1	3.1	0.1	2	0.96875	-0.0317487	0.000201715
135	Zhou, X., Zhang, Y., & Downing, A. (2012). Non-linear response of microbial activity across a gradient of nitrogen addition to a soil from the Gurbantunggut Desert, northwestern China. Soil Biology and Biochemistry, 47, 67-77.	Gurbantunggut Desert, Xinjiang, China	Desert	44.87 N	87.82 E	7	79.5	10	N	g/m2/yr	+0	+1	SOC	g/kg	0.7	0.001	0.7	0.001	2	1	0	4.08163e-07
136	Zhou, X., Zhang, Y., & Downing, A. (2012). Non-linear response of microbial activity across a gradient of nitrogen addition to a soil from the Gurbantunggut Desert, northwestern China. Soil Biology and Biochemistry, 47, 67-77.	Gurbantunggut Desert, Xinjiang, China	Desert	44.87 N	87.82 E	7	79.5	10	N	g/m2/yr	+0	+1	TN	g/kg	0.083	0.001	0.079	0.006	2	0.951807	-0.0493928	0.000591347
137	Zhou, X., Zhang, Y., & Downing, A. (2012). Non-linear response of microbial activity across a gradient of nitrogen addition to a soil from the Gurbantunggut Desert, northwestern China. Soil Biology and Biochemistry, 47, 67-77.	Gurbantunggut Desert, Xinjiang, China	Desert	44.87 N	87.82 E	7	79.5	10	N	g/m2/yr	+0	+1	TP	g/kg	0.377	0.009	0.331	0.006	2	0.877984	-0.130127	8.98489e-05
138	Zhou, X., Zhang, Y., & Downing, A. (2012). Non-linear response of microbial activity across a gradient of nitrogen addition to a soil from the Gurbantunggut Desert, northwestern China. Soil Biology and Biochemistry, 47, 67-77.	Gurbantunggut Desert, Xinjiang, China	Desert	44.87 N	87.82 E	7	79.5	10	N	g/m2/yr	+0	+1	AN	mg/kg	3.8	0.4	4.8	0.4	2	1.26316	0.233615	0.00180248
139	Zhou, X., Zhang, Y., & Downing, A. (2012). Non-linear response of microbial activity across a gradient of nitrogen addition to a soil from the Gurbantunggut Desert, northwestern China. Soil Biology and Biochemistry, 47, 67-77.	Gurbantunggut Desert, Xinjiang, China	Desert	44.87 N	87.82 E	7	79.5	10	N	g/m2/yr	+0	+1	AP	mg/kg	3.2	0.1	4.2	0.1	2	1.3125	0.271934	0.000154346
140	Zhou, X., Zhang, Y., & Downing, A. (2012). Non-linear response of microbial activity across a gradient of nitrogen addition to a soil from the Gurbantunggut Desert, northwestern China. Soil Biology and Biochemistry, 47, 67-77.	Gurbantunggut Desert, Xinjiang, China	Desert	44.87 N	87.82 E	7	79.5	10	N	g/m2/yr	+0	+3	SOC	g/kg	0.7	0.001	0.6	0.001	2	0.857143	-0.154151	4.81859e-07
141	Zhou, X., Zhang, Y., & Downing, A. (2012). Non-linear response of microbial activity across a gradient of nitrogen addition to a soil from the Gurbantunggut Desert, northwestern China. Soil Biology and Biochemistry, 47, 67-77.	Gurbantunggut Desert, Xinjiang, China	Desert	44.87 N	87.82 E	7	79.5	10	N	g/m2/yr	+0	+3	TN	g/kg	0.083	0.001	0.082	0	2	0.987952	-0.0121214	1.45159e-05
142	Zhou, X., Zhang, Y., & Downing, A. (2012). Non-linear response of microbial activity across a gradient of nitrogen addition to a soil from the Gurbantunggut Desert, northwestern China. Soil Biology and Biochemistry, 47, 67-77.	Gurbantunggut Desert, Xinjiang, China	Desert	44.87 N	87.82 E	7	79.5	10	N	g/m2/yr	+0	+3	TP	g/kg	0.377	0.009	0.331	0.002	2	0.877984	-0.130127	6.06414e-05
143	Zhou, X., Zhang, Y., & Downing, A. (2012). Non-linear response of microbial activity across a gradient of nitrogen addition to a soil from the Gurbantunggut Desert, northwestern China. Soil Biology and Biochemistry, 47, 67-77.	Gurbantunggut Desert, Xinjiang, China	Desert	44.87 N	87.82 E	7	79.5	10	N	g/m2/yr	+0	+3	AN	mg/kg	3.8	0.4	5	0.4	2	1.31579	0.274437	0.00174803
144	Zhou, X., Zhang, Y., & Downing, A. (2012). Non-linear response of microbial activity across a gradient of nitrogen addition to a soil from the Gurbantunggut Desert, northwestern China. Soil Biology and Biochemistry, 47, 67-77.	Gurbantunggut Desert, Xinjiang, China	Desert	44.87 N	87.82 E	7	79.5	10	N	g/m2/yr	+0	+3	AP	mg/kg	3.2	0.1	3.8	0.1	2	1.1875	0.17185	0.000166908
145	Zhou, X., Zhang, Y., & Downing, A. (2012). Non-linear response of microbial activity across a gradient of nitrogen addition to a soil from the Gurbantunggut Desert, northwestern China. Soil Biology and Biochemistry, 47, 67-77.	Gurbantunggut Desert, Xinjiang, China	Desert	44.87 N	87.82 E	7	79.5	10	N	g/m2/yr	+0	+6	SOC	g/kg	0.7	0.001	0.7	0.001	2	1	0	4.08163e-07
146	Zhou, X., Zhang, Y., & Downing, A. (2012). Non-linear response of microbial activity across a gradient of nitrogen addition to a soil from the Gurbantunggut Desert, northwestern China. Soil Biology and Biochemistry, 47, 67-77.	Gurbantunggut Desert, Xinjiang, China	Desert	44.87 N	87.82 E	7	79.5	10	N	g/m2/yr	+0	+6	TN	g/kg	0.083	0.001	0.086	0	2	1.03614	0.0355067	1.45159e-05
147	Zhou, X., Zhang, Y., & Downing, A. (2012). Non-linear response of microbial activity across a gradient of nitrogen addition to a soil from the Gurbantunggut Desert, northwestern China. Soil Biology and Biochemistry, 47, 67-77.	Gurbantunggut Desert, Xinjiang, China	Desert	44.87 N	87.82 E	7	79.5	10	N	g/m2/yr	+0	+6	TP	g/kg	0.377	0.009	0.345	0.015	2	0.915119	-0.0887008	0.000246026
148	Zhou, X., Zhang, Y., & Downing, A. (2012). Non-linear response of microbial activity across a gradient of nitrogen addition to a soil from the Gurbantunggut Desert, northwestern China. Soil Biology and Biochemistry, 47, 67-77.	Gurbantunggut Desert, Xinjiang, China	Desert	44.87 N	87.82 E	7	79.5	10	N	g/m2/yr	+0	+6	AN	mg/kg	3.8	0.4	10	2.2	2	2.63158	0.967584	0.00594803
149	Zhou, X., Zhang, Y., & Downing, A. (2012). Non-linear response of microbial activity across a gradient of nitrogen addition to a soil from the Gurbantunggut Desert, northwestern China. Soil Biology and Biochemistry, 47, 67-77.	Gurbantunggut Desert, Xinjiang, China	Desert	44.87 N	87.82 E	7	79.5	10	N	g/m2/yr	+0	+6	AP	mg/kg	3.2	0.1	3.8	0.1	2	1.1875	0.17185	0.000166908
150	Zhou, X., Zhang, Y., & Downing, A. (2012). Non-linear response of microbial activity across a gradient of nitrogen addition to a soil from the Gurbantunggut Desert, northwestern China. Soil Biology and Biochemistry, 47, 67-77.	Gurbantunggut Desert, Xinjiang, China	Desert	44.87 N	87.82 E	7	79.5	10	N	g/m2/yr	+0	+24	SOC	g/kg	0.7	0.001	0.6	0.001	2	0.857143	-0.154151	4.81859e-07
151	Zhou, X., Zhang, Y., & Downing, A. (2012). Non-linear response of microbial activity across a gradient of nitrogen addition to a soil from the Gurbantunggut Desert, northwestern China. Soil Biology and Biochemistry, 47, 67-77.	Gurbantunggut Desert, Xinjiang, China	Desert	44.87 N	87.82 E	7	79.5	10	N	g/m2/yr	+0	+24	TN	g/kg	0.083	0.001	0.072	0.006	2	0.86747	-0.142174	0.00070896
152	Zhou, X., Zhang, Y., & Downing, A. (2012). Non-linear response of microbial activity across a gradient of nitrogen addition to a soil from the Gurbantunggut Desert, northwestern China. Soil Biology and Biochemistry, 47, 67-77.	Gurbantunggut Desert, Xinjiang, China	Desert	44.87 N	87.82 E	7	79.5	10	N	g/m2/yr	+0	+24	TP	g/kg	0.377	0.009	0.344	0.001	2	0.912467	-0.0916035	5.78355e-05
153	Zhou, X., Zhang, Y., & Downing, A. (2012). Non-linear response of microbial activity across a gradient of nitrogen addition to a soil from the Gurbantunggut Desert, northwestern China. Soil Biology and Biochemistry, 47, 67-77.	Gurbantunggut Desert, Xinjiang, China	Desert	44.87 N	87.82 E	7	79.5	10	N	g/m2/yr	+0	+24	AN	mg/kg	3.8	0.4	38.5	2.3	2	10.1316	2.31566	0.00146492
154	Zhou, X., Zhang, Y., & Downing, A. (2012). Non-linear response of microbial activity across a gradient of nitrogen addition to a soil from the Gurbantunggut Desert, northwestern China. Soil Biology and Biochemistry, 47, 67-77.	Gurbantunggut Desert, Xinjiang, China	Desert	44.87 N	87.82 E	7	79.5	10	N	g/m2/yr	+0	+24	AP	mg/kg	3.2	0.1	3.5	0.3	2	1.09375	0.0896122	0.00083235
155	Liu, E., Yan, C., Mei, X., He, W., Bing, S. H., Ding, L., ... & Fan, T. (2010). Long-term effect of chemical fertilizer, straw, and manure on soil chemical and biological properties in northwest China. Geoderma, 158(3-4), 173-180.	Pingliang, Gansu, China	Cropland	35.16 N	107.30 E	9.8	540	3	N	g/m2/yr	+0	+9	SOC	g/kg	7.52	0.05	7.67	0.44	30	1.01995	0.0197505	0.0011117
156	Liu, E., Yan, C., Mei, X., He, W., Bing, S. H., Ding, L., ... & Fan, T. (2010). Long-term effect of chemical fertilizer, straw, and manure on soil chemical and biological properties in northwest China. Geoderma, 158(3-4), 173-180.	Pingliang, Gansu, China	Cropland	35.16 N	107.30 E	9.8	540	3	N	g/m2/yr	+0	+9	TN	g/kg	0.98	0.05	1.01	0.07	30	1.03061	0.030153	0.00246884
157	Liu, E., Yan, C., Mei, X., He, W., Bing, S. H., Ding, L., ... & Fan, T. (2010). Long-term effect of chemical fertilizer, straw, and manure on soil chemical and biological properties in northwest China. Geoderma, 158(3-4), 173-180.	Pingliang, Gansu, China	Cropland	35.16 N	107.30 E	9.8	540	3	N	g/m2/yr	+0	+9	TP	g/kg	0.57	0.04	0.59	0.02	30	1.03509	0.0344862	0.00202456
158	Liu, E., Yan, C., Mei, X., He, W., Bing, S. H., Ding, L., ... & Fan, T. (2010). Long-term effect of chemical fertilizer, straw, and manure on soil chemical and biological properties in northwest China. Geoderma, 158(3-4), 173-180.	Pingliang, Gansu, China	Cropland	35.16 N	107.30 E	9.8	540	3	N	g/m2/yr	+0	+9	AP	mg/kg	5.76	1.68	4.98	1.61	30	0.864583	-0.145508	0.063196
159	Liu, E., Yan, C., Mei, X., He, W., Bing, S. H., Ding, L., ... & Fan, T. (2010). Long-term effect of chemical fertilizer, straw, and manure on soil chemical and biological properties in northwest China. Geoderma, 158(3-4), 173-180.	Pingliang, Gansu, China	Cropland	35.16 N	107.30 E	9.8	540	3	N	g/m2/yr	+0	+9	AK	mg/kg	144	20.9	145.6	15.7	30	1.01111	0.0110498	0.0108975
160	Su, Y. Z., Wang, F., Suo, D. R., Zhang, Z. H., & Du, M. W. (2006). Long-term effect of fertilizer and manure application on soil-carbon sequestration and soil fertility under the wheat–wheat–maize cropping system in northwest China. Nutrient Cycling in Agroecosystems, 75(1-3), 285-295.	Hexi Corridor, northwestern China	Cropland	38.54 N	100.21 E	7.6	120	3	N	g/m2/yr	+0	+27	SOC	g/kg	10.08	0.46	10.34	0.85	23	1.02579	0.0254666	0.00294674
161	Su, Y. Z., Wang, F., Suo, D. R., Zhang, Z. H., & Du, M. W. (2006). Long-term effect of fertilizer and manure application on soil-carbon sequestration and soil fertility under the wheat–wheat–maize cropping system in northwest China. Nutrient Cycling in Agroecosystems, 75(1-3), 285-295.	Hexi Corridor, northwestern China	Cropland	38.54 N	100.21 E	7.6	120	3	N	g/m2/yr	+0	+27	TN	g/kg	0.8	0.05	0.85	0.07	23	1.0625	0.0606246	0.00356275
162	Su, Y. Z., Wang, F., Suo, D. R., Zhang, Z. H., & Du, M. W. (2006). Long-term effect of fertilizer and manure application on soil-carbon sequestration and soil fertility under the wheat–wheat–maize cropping system in northwest China. Nutrient Cycling in Agroecosystems, 75(1-3), 285-295.	Hexi Corridor, northwestern China	Cropland	38.54 N	100.21 E	7.6	120	3	N	g/m2/yr	+0	+27	TP	g/kg	0.25	0	0.28	0.05	23	1.12	0.113329	0.0106293
163	Su, Y. Z., Wang, F., Suo, D. R., Zhang, Z. H., & Du, M. W. (2006). Long-term effect of fertilizer and manure application on soil-carbon sequestration and soil fertility under the wheat–wheat–maize cropping system in northwest China. Nutrient Cycling in Agroecosystems, 75(1-3), 285-295.	Hexi Corridor, northwestern China	Cropland	38.54 N	100.21 E	7.6	120	3	N	g/m2/yr	+0	+27	AN	mg/kg	17.4	4.1	23.3	1.6	23	1.33908	0.291983	0.0200793
164	Su, Y. Z., Wang, F., Suo, D. R., Zhang, Z. H., & Du, M. W. (2006). Long-term effect of fertilizer and manure application on soil-carbon sequestration and soil fertility under the wheat–wheat–maize cropping system in northwest China. Nutrient Cycling in Agroecosystems, 75(1-3), 285-295.	Hexi Corridor, northwestern China	Cropland	38.54 N	100.21 E	7.6	120	3	N	g/m2/yr	+0	+27	AP	mg/kg	1.2	0.2	2.1	1	23	1.75	0.559616	0.084845
165	Su, Y. Z., Wang, F., Suo, D. R., Zhang, Z. H., & Du, M. W. (2006). Long-term effect of fertilizer and manure application on soil-carbon sequestration and soil fertility under the wheat–wheat–maize cropping system in northwest China. Nutrient Cycling in Agroecosystems, 75(1-3), 285-295.	Hexi Corridor, northwestern China	Cropland	38.54 N	100.21 E	7.6	120	3	N	g/m2/yr	+0	+27	AK	mg/kg	88	5	78	5	23	0.886364	-0.120628	0.00244581
166	Sun, X. L., Zhao, J., You, Y. M., & Sun, O. J. (2016). Soil microbial responses to forest floor litter manipulation and nitrogen addition in a mixed-wood forest of northern China. Scientific reports, 6, 19536.	Shanxi, China	Forest	36.38 N	112.06 E	8	625	5	N	g/m2/yr	+0	+5	SOC	g/kg	89.2	4.2	93.6	4.5	5	1.04933	0.0481493	0.000905681
167	Sun, X. L., Zhao, J., You, Y. M., & Sun, O. J. (2016). Soil microbial responses to forest floor litter manipulation and nitrogen addition in a mixed-wood forest of northern China. Scientific reports, 6, 19536.	Shanxi, China	Forest	36.38 N	112.06 E	8	625	5	N	g/m2/yr	+0	+5	TN	g/kg	4.83	0.16	5.3	0.15	5	1.09731	0.0928604	0.00037967
168	Sun, X. L., Zhao, J., You, Y. M., & Sun, O. J. (2016). Soil microbial responses to forest floor litter manipulation and nitrogen addition in a mixed-wood forest of northern China. Scientific reports, 6, 19536.	Shanxi, China	Forest	36.38 N	112.06 E	8	625	5	N	g/m2/yr	+0	+10	SOC	g/kg	89.2	4.2	89.6	4	5	1.00448	0.00447428	0.000842
169	Sun, X. L., Zhao, J., You, Y. M., & Sun, O. J. (2016). Soil microbial responses to forest floor litter manipulation and nitrogen addition in a mixed-wood forest of northern China. Scientific reports, 6, 19536.	Shanxi, China	Forest	36.38 N	112.06 E	8	625	5	N	g/m2/yr	+0	+10	TN	g/kg	4.83	0.16	5.13	0.14	5	1.06211	0.0602592	0.000368424
170	Chen, Z., Zhang, J., Xiong, Z., Pan, G., & Müller, C. (2016). Enhanced gross nitrogen transformation rates and nitrogen supply in paddy field under elevated atmospheric carbon dioxide and temperature. Soil Biology and Biochemistry, 94, 80-87.	Changshu County, Jiangsu, China	Cropland	31.30 N	120.33 E	16	1150	3	Warming	℃	+0	+2.0	SOC	g/kg	23.19	0.27	20.21	0.07	3	0.871496	-0.137544	4.9185e-05
171	Chen, Z., Zhang, J., Xiong, Z., Pan, G., & Müller, C. (2016). Enhanced gross nitrogen transformation rates and nitrogen supply in paddy field under elevated atmospheric carbon dioxide and temperature. Soil Biology and Biochemistry, 94, 80-87.	Changshu County, Jiangsu, China	Cropland	31.30 N	120.33 E	16	1150	3	Warming	℃	+0	+2.0	TN	g/kg	1.46	0.02	1.38	0.06	3	0.945205	-0.0563529	0.000692671
172	Chen, Z., Zhang, J., Xiong, Z., Pan, G., & Müller, C. (2016). Enhanced gross nitrogen transformation rates and nitrogen supply in paddy field under elevated atmospheric carbon dioxide and temperature. Soil Biology and Biochemistry, 94, 80-87.	Changshu County, Jiangsu, China	Cropland	31.30 N	120.33 E	16	1150	3	Warming	℃	+0	+2.0	TC	g/kg	13.43	0.14	11.61	1.89	3	0.864483	-0.145624	0.00886983
173	Chen, Z., Zhang, J., Xiong, Z., Pan, G., & Müller, C. (2016). Enhanced gross nitrogen transformation rates and nitrogen supply in paddy field under elevated atmospheric carbon dioxide and temperature. Soil Biology and Biochemistry, 94, 80-87.	Changshu County, Jiangsu, China	Cropland	31.30 N	120.33 E	16	1150	3	CO2	μmol/mol	370	505	SOC	g/kg	23.19	0.27	28.53	0.65	3	1.23027	0.207235	0.000218208
174	Chen, Z., Zhang, J., Xiong, Z., Pan, G., & Müller, C. (2016). Enhanced gross nitrogen transformation rates and nitrogen supply in paddy field under elevated atmospheric carbon dioxide and temperature. Soil Biology and Biochemistry, 94, 80-87.	Changshu County, Jiangsu, China	Cropland	31.30 N	120.33 E	16	1150	3	CO2	μmol/mol	370	505	TN	g/kg	1.46	0.02	1.8	0.04	3	1.23288	0.20935	0.00022716
175	Chen, Z., Zhang, J., Xiong, Z., Pan, G., & Müller, C. (2016). Enhanced gross nitrogen transformation rates and nitrogen supply in paddy field under elevated atmospheric carbon dioxide and temperature. Soil Biology and Biochemistry, 94, 80-87.	Changshu County, Jiangsu, China	Cropland	31.30 N	120.33 E	16	1150	3	CO2	μmol/mol	370	505	TC	g/kg	13.43	0.14	16.61	0.48	3	1.23678	0.212514	0.000314593
176	Chen, Z., Zhang, J., Xiong, Z., Pan, G., & Müller, C. (2016). Enhanced gross nitrogen transformation rates and nitrogen supply in paddy field under elevated atmospheric carbon dioxide and temperature. Soil Biology and Biochemistry, 94, 80-87.	Changshu County, Jiangsu, China	Cropland	31.30 N	120.33 E	16	1150	3	CO2+Warming	μmol/mol+℃	370++0	505++2	SOC	g/kg	23.19	0.27	28.2	0.39	3	1.21604	0.195601	0.00010894
177	Chen, Z., Zhang, J., Xiong, Z., Pan, G., & Müller, C. (2016). Enhanced gross nitrogen transformation rates and nitrogen supply in paddy field under elevated atmospheric carbon dioxide and temperature. Soil Biology and Biochemistry, 94, 80-87.	Changshu County, Jiangsu, China	Cropland	31.30 N	120.33 E	16	1150	3	CO2+Warming	μmol/mol+℃	370++0	505++2	TN	g/kg	1.46	0.02	1.74	0.03	3	1.19178	0.175449	0.000161639
178	Chen, Z., Zhang, J., Xiong, Z., Pan, G., & Müller, C. (2016). Enhanced gross nitrogen transformation rates and nitrogen supply in paddy field under elevated atmospheric carbon dioxide and temperature. Soil Biology and Biochemistry, 94, 80-87.	Changshu County, Jiangsu, China	Cropland	31.30 N	120.33 E	16	1150	3	CO2+Warming	μmol/mol+℃	370++0	505++2	TC	g/kg	13.43	0.14	16.36	0.27	3	1.21817	0.197348	0.000127013
179	张继舟, 倪红伟, 王建波, 袁磊, & 王宏韬. (2013). 模拟氮沉降和CO2浓度增加对三江平原小叶章群落土壤总有机碳和氮素含量的影响. 地球与环境, 41(3), 216-225. Zhang Jizhou, Ni Hongwei, Wang Jianbo, Yuan Lei, & Wang Hongtao. (2013). Effects of simulated nitrogen deposition and increased CO2 concentration on soil total organic carbon and nitrogen content in Calamagrostis angustifolia community in Sanjiang Plain. Earth and Environment, 41 (3), 216 -225.	Sanjiang Plain, Heilongjiang, China	Wetland	47.35 N	133.31 E	2.5	575	3	N	g/m2/yr	+0	+4	SOC	g/kg	208	5	202	4	1	0.971154	-0.0292704	0.000323322
180	张继舟, 倪红伟, 王建波, 袁磊, & 王宏韬. (2013). 模拟氮沉降和CO2浓度增加对三江平原小叶章群落土壤总有机碳和氮素含量的影响. 地球与环境, 41(3), 216-225. Zhang Jizhou, Ni Hongwei, Wang Jianbo, Yuan Lei, & Wang Hongtao. (2013). Effects of simulated nitrogen deposition and increased CO2 concentration on soil total organic carbon and nitrogen content in Calamagrostis angustifolia community in Sanjiang Plain. Earth and Environment, 41 (3), 216 -225.	Sanjiang Plain, Heilongjiang, China	Wetland	47.35 N	133.31 E	2.5	575	3	N	g/m2/yr	+0	+8	SOC	g/kg	208	5	201	3	1	0.966346	-0.0342332	0.000266871
181	张继舟, 倪红伟, 王建波, 袁磊, & 王宏韬. (2013). 模拟氮沉降和CO2浓度增加对三江平原小叶章群落土壤总有机碳和氮素含量的影响. 地球与环境, 41(3), 216-225. Zhang Jizhou, Ni Hongwei, Wang Jianbo, Yuan Lei, & Wang Hongtao. (2013). Effects of simulated nitrogen deposition and increased CO2 concentration on soil total organic carbon and nitrogen content in Calamagrostis angustifolia community in Sanjiang Plain. Earth and Environment, 41 (3), 216 -225.	Sanjiang Plain, Heilongjiang, China	Wetland	47.35 N	133.31 E	2.5	575	3	N	g/m2/yr	+0	+4	SOC	g/kg	215	2	208	5	1	0.967442	-0.0330999	0.00022146
182	张继舟, 倪红伟, 王建波, 袁磊, & 王宏韬. (2013). 模拟氮沉降和CO2浓度增加对三江平原小叶章群落土壤总有机碳和氮素含量的影响. 地球与环境, 41(3), 216-225. Zhang Jizhou, Ni Hongwei, Wang Jianbo, Yuan Lei, & Wang Hongtao. (2013). Effects of simulated nitrogen deposition and increased CO2 concentration on soil total organic carbon and nitrogen content in Calamagrostis angustifolia community in Sanjiang Plain. Earth and Environment, 41 (3), 216 -225.	Sanjiang Plain, Heilongjiang, China	Wetland	47.35 N	133.31 E	2.5	575	3	N	g/m2/yr	+0	+8	SOC	g/kg	215	2	217	5	1	1.0093	0.00925933	0.000205814
183	张继舟, 倪红伟, 王建波, 袁磊, & 王宏韬. (2013). 模拟氮沉降和CO2浓度增加对三江平原小叶章群落土壤总有机碳和氮素含量的影响. 地球与环境, 41(3), 216-225. Zhang Jizhou, Ni Hongwei, Wang Jianbo, Yuan Lei, & Wang Hongtao. (2013). Effects of simulated nitrogen deposition and increased CO2 concentration on soil total organic carbon and nitrogen content in Calamagrostis angustifolia community in Sanjiang Plain. Earth and Environment, 41 (3), 216 -225.	Sanjiang Plain, Heilongjiang, China	Wetland	47.35 N	133.31 E	2.5	575	3	N	g/m2/yr	+0	+4	SOC	g/kg	35	0.2	37	0	1	1.05714	0.0555699	1.08844e-05
184	张继舟, 倪红伟, 王建波, 袁磊, & 王宏韬. (2013). 模拟氮沉降和CO2浓度增加对三江平原小叶章群落土壤总有机碳和氮素含量的影响. 地球与环境, 41(3), 216-225. Zhang Jizhou, Ni Hongwei, Wang Jianbo, Yuan Lei, & Wang Hongtao. (2013). Effects of simulated nitrogen deposition and increased CO2 concentration on soil total organic carbon and nitrogen content in Calamagrostis angustifolia community in Sanjiang Plain. Earth and Environment, 41 (3), 216 -225.	Sanjiang Plain, Heilongjiang, China	Wetland	47.35 N	133.31 E	2.5	575	3	N	g/m2/yr	+0	+8	SOC	g/kg	35	0.2	37.5	0.2	1	1.07143	0.0689929	2.03658e-05
185	张继舟, 倪红伟, 王建波, 袁磊, & 王宏韬. (2013). 模拟氮沉降和CO2浓度增加对三江平原小叶章群落土壤总有机碳和氮素含量的影响. 地球与环境, 41(3), 216-225. Zhang Jizhou, Ni Hongwei, Wang Jianbo, Yuan Lei, & Wang Hongtao. (2013). Effects of simulated nitrogen deposition and increased CO2 concentration on soil total organic carbon and nitrogen content in Calamagrostis angustifolia community in Sanjiang Plain. Earth and Environment, 41 (3), 216 -225.	Sanjiang Plain, Heilongjiang, China	Wetland	47.35 N	133.31 E	2.5	575	3	N	g/m2/yr	+0	+4	SOC	g/kg	36.8	0.2	35	0.2	1	0.951087	-0.0501498	2.073e-05
186	张继舟, 倪红伟, 王建波, 袁磊, & 王宏韬. (2013). 模拟氮沉降和CO2浓度增加对三江平原小叶章群落土壤总有机碳和氮素含量的影响. 地球与环境, 41(3), 216-225. Zhang Jizhou, Ni Hongwei, Wang Jianbo, Yuan Lei, & Wang Hongtao. (2013). Effects of simulated nitrogen deposition and increased CO2 concentration on soil total organic carbon and nitrogen content in Calamagrostis angustifolia community in Sanjiang Plain. Earth and Environment, 41 (3), 216 -225.	Sanjiang Plain, Heilongjiang, China	Wetland	47.35 N	133.31 E	2.5	575	3	N	g/m2/yr	+0	+8	SOC	g/kg	36.8	0.2	36.4	0.2	1	0.98913	-0.0109291	1.99088e-05
187	张继舟, 倪红伟, 王建波, 袁磊, & 王宏韬. (2013). 模拟氮沉降和CO2浓度增加对三江平原小叶章群落土壤总有机碳和氮素含量的影响. 地球与环境, 41(3), 216-225. Zhang Jizhou, Ni Hongwei, Wang Jianbo, Yuan Lei, & Wang Hongtao. (2013). Effects of simulated nitrogen deposition and increased CO2 concentration on soil total organic carbon and nitrogen content in Calamagrostis angustifolia community in Sanjiang Plain. Earth and Environment, 41 (3), 216 -225.	Sanjiang Plain, Heilongjiang, China	Wetland	47.35 N	133.31 E	2.5	575	3	N	g/m2/yr	+0	+4	TN	g/kg	4.95	0.1	5.19	0.25	1	1.04848	0.0473461	0.000909476
188	张继舟, 倪红伟, 王建波, 袁磊, & 王宏韬. (2013). 模拟氮沉降和CO2浓度增加对三江平原小叶章群落土壤总有机碳和氮素含量的影响. 地球与环境, 41(3), 216-225. Zhang Jizhou, Ni Hongwei, Wang Jianbo, Yuan Lei, & Wang Hongtao. (2013). Effects of simulated nitrogen deposition and increased CO2 concentration on soil total organic carbon and nitrogen content in Calamagrostis angustifolia community in Sanjiang Plain. Earth and Environment, 41 (3), 216 -225.	Sanjiang Plain, Heilongjiang, China	Wetland	47.35 N	133.31 E	2.5	575	3	N	g/m2/yr	+0	+8	TN	g/kg	4.95	0.1	5.33	0.25	1	1.07677	0.0739637	0.000869379
189	张继舟, 倪红伟, 王建波, 袁磊, & 王宏韬. (2013). 模拟氮沉降和CO2浓度增加对三江平原小叶章群落土壤总有机碳和氮素含量的影响. 地球与环境, 41(3), 216-225. Zhang Jizhou, Ni Hongwei, Wang Jianbo, Yuan Lei, & Wang Hongtao. (2013). Effects of simulated nitrogen deposition and increased CO2 concentration on soil total organic carbon and nitrogen content in Calamagrostis angustifolia community in Sanjiang Plain. Earth and Environment, 41 (3), 216 -225.	Sanjiang Plain, Heilongjiang, China	Wetland	47.35 N	133.31 E	2.5	575	3	N	g/m2/yr	+0	+4	TN	g/kg	4.85	0.15	5.19	0.12	1	1.0701	0.067755	0.000497043
190	张继舟, 倪红伟, 王建波, 袁磊, & 王宏韬. (2013). 模拟氮沉降和CO2浓度增加对三江平原小叶章群落土壤总有机碳和氮素含量的影响. 地球与环境, 41(3), 216-225. Zhang Jizhou, Ni Hongwei, Wang Jianbo, Yuan Lei, & Wang Hongtao. (2013). Effects of simulated nitrogen deposition and increased CO2 concentration on soil total organic carbon and nitrogen content in Calamagrostis angustifolia community in Sanjiang Plain. Earth and Environment, 41 (3), 216 -225.	Sanjiang Plain, Heilongjiang, China	Wetland	47.35 N	133.31 E	2.5	575	3	N	g/m2/yr	+0	+8	TN	g/kg	4.85	0.15	5.92	0.13	1	1.22062	0.199358	0.000479583
191	张继舟, 倪红伟, 王建波, 袁磊, & 王宏韬. (2013). 模拟氮沉降和CO2浓度增加对三江平原小叶章群落土壤总有机碳和氮素含量的影响. 地球与环境, 41(3), 216-225. Zhang Jizhou, Ni Hongwei, Wang Jianbo, Yuan Lei, & Wang Hongtao. (2013). Effects of simulated nitrogen deposition and increased CO2 concentration on soil total organic carbon and nitrogen content in Calamagrostis angustifolia community in Sanjiang Plain. Earth and Environment, 41 (3), 216 -225.	Sanjiang Plain, Heilongjiang, China	Wetland	47.35 N	133.31 E	2.5	575	3	N	g/m2/yr	+0	+4	TN	g/kg	2.35	0.1	2.63	0.16	1	1.11915	0.112569	0.00183728
192	张继舟, 倪红伟, 王建波, 袁磊, & 王宏韬. (2013). 模拟氮沉降和CO2浓度增加对三江平原小叶章群落土壤总有机碳和氮素含量的影响. 地球与环境, 41(3), 216-225. Zhang Jizhou, Ni Hongwei, Wang Jianbo, Yuan Lei, & Wang Hongtao. (2013). Effects of simulated nitrogen deposition and increased CO2 concentration on soil total organic carbon and nitrogen content in Calamagrostis angustifolia community in Sanjiang Plain. Earth and Environment, 41 (3), 216 -225.	Sanjiang Plain, Heilongjiang, China	Wetland	47.35 N	133.31 E	2.5	575	3	N	g/m2/yr	+0	+8	TN	g/kg	2.35	0.1	3.18	0.18	1	1.35319	0.302466	0.00167159
193	张继舟, 倪红伟, 王建波, 袁磊, & 王宏韬. (2013). 模拟氮沉降和CO2浓度增加对三江平原小叶章群落土壤总有机碳和氮素含量的影响. 地球与环境, 41(3), 216-225. Zhang Jizhou, Ni Hongwei, Wang Jianbo, Yuan Lei, & Wang Hongtao. (2013). Effects of simulated nitrogen deposition and increased CO2 concentration on soil total organic carbon and nitrogen content in Calamagrostis angustifolia community in Sanjiang Plain. Earth and Environment, 41 (3), 216 -225.	Sanjiang Plain, Heilongjiang, China	Wetland	47.35 N	133.31 E	2.5	575	3	N	g/m2/yr	+0	+4	TN	g/kg	2.18	0.08	2.83	0.1	1	1.29817	0.260952	0.0008651
194	张继舟, 倪红伟, 王建波, 袁磊, & 王宏韬. (2013). 模拟氮沉降和CO2浓度增加对三江平原小叶章群落土壤总有机碳和氮素含量的影响. 地球与环境, 41(3), 216-225. Zhang Jizhou, Ni Hongwei, Wang Jianbo, Yuan Lei, & Wang Hongtao. (2013). Effects of simulated nitrogen deposition and increased CO2 concentration on soil total organic carbon and nitrogen content in Calamagrostis angustifolia community in Sanjiang Plain. Earth and Environment, 41 (3), 216 -225.	Sanjiang Plain, Heilongjiang, China	Wetland	47.35 N	133.31 E	2.5	575	3	N	g/m2/yr	+0	+8	TN	g/kg	2.18	0.08	3.48	0.15	1	1.59633	0.467707	0.0010682
195	张继舟, 倪红伟, 王建波, 袁磊, & 王宏韬. (2013). 模拟氮沉降和CO2浓度增加对三江平原小叶章群落土壤总有机碳和氮素含量的影响. 地球与环境, 41(3), 216-225. Zhang Jizhou, Ni Hongwei, Wang Jianbo, Yuan Lei, & Wang Hongtao. (2013). Effects of simulated nitrogen deposition and increased CO2 concentration on soil total organic carbon and nitrogen content in Calamagrostis angustifolia community in Sanjiang Plain. Earth and Environment, 41 (3), 216 -225.	Sanjiang Plain, Heilongjiang, China	Wetland	47.35 N	133.31 E	2.5	575	3	CO2	μmol/mol	370	550	SOC	g/kg	208	5	185	5	1	0.889423	-0.117182	0.000436103
196	张继舟, 倪红伟, 王建波, 袁磊, & 王宏韬. (2013). 模拟氮沉降和CO2浓度增加对三江平原小叶章群落土壤总有机碳和氮素含量的影响. 地球与环境, 41(3), 216-225. Zhang Jizhou, Ni Hongwei, Wang Jianbo, Yuan Lei, & Wang Hongtao. (2013). Effects of simulated nitrogen deposition and increased CO2 concentration on soil total organic carbon and nitrogen content in Calamagrostis angustifolia community in Sanjiang Plain. Earth and Environment, 41 (3), 216 -225.	Sanjiang Plain, Heilongjiang, China	Wetland	47.35 N	133.31 E	2.5	575	3	CO2	μmol/mol	370	700	SOC	g/kg	208	5	212	5	1	1.01923	0.0190482	0.000378032
197	张继舟, 倪红伟, 王建波, 袁磊, & 王宏韬. (2013). 模拟氮沉降和CO2浓度增加对三江平原小叶章群落土壤总有机碳和氮素含量的影响. 地球与环境, 41(3), 216-225. Zhang Jizhou, Ni Hongwei, Wang Jianbo, Yuan Lei, & Wang Hongtao. (2013). Effects of simulated nitrogen deposition and increased CO2 concentration on soil total organic carbon and nitrogen content in Calamagrostis angustifolia community in Sanjiang Plain. Earth and Environment, 41 (3), 216 -225.	Sanjiang Plain, Heilongjiang, China	Wetland	47.35 N	133.31 E	2.5	575	3	CO2	μmol/mol	370	550	SOC	g/kg	215	2	187	7	1	0.869767	-0.139529	0.000495925
198	张继舟, 倪红伟, 王建波, 袁磊, & 王宏韬. (2013). 模拟氮沉降和CO2浓度增加对三江平原小叶章群落土壤总有机碳和氮素含量的影响. 地球与环境, 41(3), 216-225. Zhang Jizhou, Ni Hongwei, Wang Jianbo, Yuan Lei, & Wang Hongtao. (2013). Effects of simulated nitrogen deposition and increased CO2 concentration on soil total organic carbon and nitrogen content in Calamagrostis angustifolia community in Sanjiang Plain. Earth and Environment, 41 (3), 216 -225.	Sanjiang Plain, Heilongjiang, China	Wetland	47.35 N	133.31 E	2.5	575	3	CO2	μmol/mol	370	700	SOC	g/kg	215	2	216	4	1	1.00465	0.00464038	0.000143156
199	张继舟, 倪红伟, 王建波, 袁磊, & 王宏韬. (2013). 模拟氮沉降和CO2浓度增加对三江平原小叶章群落土壤总有机碳和氮素含量的影响. 地球与环境, 41(3), 216-225. Zhang Jizhou, Ni Hongwei, Wang Jianbo, Yuan Lei, & Wang Hongtao. (2013). Effects of simulated nitrogen deposition and increased CO2 concentration on soil total organic carbon and nitrogen content in Calamagrostis angustifolia community in Sanjiang Plain. Earth and Environment, 41 (3), 216 -225.	Sanjiang Plain, Heilongjiang, China	Wetland	47.35 N	133.31 E	2.5	575	3	CO2	μmol/mol	370	550	SOC	g/kg	35	0.2	37.2	0.2	1	1.06286	0.0609607	2.05194e-05
200	张继舟, 倪红伟, 王建波, 袁磊, & 王宏韬. (2013). 模拟氮沉降和CO2浓度增加对三江平原小叶章群落土壤总有机碳和氮素含量的影响. 地球与环境, 41(3), 216-225. Zhang Jizhou, Ni Hongwei, Wang Jianbo, Yuan Lei, & Wang Hongtao. (2013). Effects of simulated nitrogen deposition and increased CO2 concentration on soil total organic carbon and nitrogen content in Calamagrostis angustifolia community in Sanjiang Plain. Earth and Environment, 41 (3), 216 -225.	Sanjiang Plain, Heilongjiang, China	Wetland	47.35 N	133.31 E	2.5	575	3	CO2	μmol/mol	370	700	SOC	g/kg	35	0.2	37.2	0.2	1	1.06286	0.0609607	2.05194e-05
201	张继舟, 倪红伟, 王建波, 袁磊, & 王宏韬. (2013). 模拟氮沉降和CO2浓度增加对三江平原小叶章群落土壤总有机碳和氮素含量的影响. 地球与环境, 41(3), 216-225. Zhang Jizhou, Ni Hongwei, Wang Jianbo, Yuan Lei, & Wang Hongtao. (2013). Effects of simulated nitrogen deposition and increased CO2 concentration on soil total organic carbon and nitrogen content in Calamagrostis angustifolia community in Sanjiang Plain. Earth and Environment, 41 (3), 216 -225.	Sanjiang Plain, Heilongjiang, China	Wetland	47.35 N	133.31 E	2.5	575	3	CO2	μmol/mol	370	550	SOC	g/kg	36.8	0.2	37	0.2	1	1.00543	0.00542007	1.95851e-05
202	张继舟, 倪红伟, 王建波, 袁磊, & 王宏韬. (2013). 模拟氮沉降和CO2浓度增加对三江平原小叶章群落土壤总有机碳和氮素含量的影响. 地球与环境, 41(3), 216-225. Zhang Jizhou, Ni Hongwei, Wang Jianbo, Yuan Lei, & Wang Hongtao. (2013). Effects of simulated nitrogen deposition and increased CO2 concentration on soil total organic carbon and nitrogen content in Calamagrostis angustifolia community in Sanjiang Plain. Earth and Environment, 41 (3), 216 -225.	Sanjiang Plain, Heilongjiang, China	Wetland	47.35 N	133.31 E	2.5	575	3	CO2	μmol/mol	370	700	SOC	g/kg	36.8	0.2	36.5	0.3	1	0.991848	-0.00818558	3.23639e-05
203	张继舟, 倪红伟, 王建波, 袁磊, & 王宏韬. (2013). 模拟氮沉降和CO2浓度增加对三江平原小叶章群落土壤总有机碳和氮素含量的影响. 地球与环境, 41(3), 216-225. Zhang Jizhou, Ni Hongwei, Wang Jianbo, Yuan Lei, & Wang Hongtao. (2013). Effects of simulated nitrogen deposition and increased CO2 concentration on soil total organic carbon and nitrogen content in Calamagrostis angustifolia community in Sanjiang Plain. Earth and Environment, 41 (3), 216 -225.	Sanjiang Plain, Heilongjiang, China	Wetland	47.35 N	133.31 E	2.5	575	3	CO2	μmol/mol	370	550	TN	g/kg	4.95	0.1	5.87	0.2	1	1.18586	0.170467	0.000522997
204	张继舟, 倪红伟, 王建波, 袁磊, & 王宏韬. (2013). 模拟氮沉降和CO2浓度增加对三江平原小叶章群落土壤总有机碳和氮素含量的影响. 地球与环境, 41(3), 216-225. Zhang Jizhou, Ni Hongwei, Wang Jianbo, Yuan Lei, & Wang Hongtao. (2013). Effects of simulated nitrogen deposition and increased CO2 concentration on soil total organic carbon and nitrogen content in Calamagrostis angustifolia community in Sanjiang Plain. Earth and Environment, 41 (3), 216 -225.	Sanjiang Plain, Heilongjiang, China	Wetland	47.35 N	133.31 E	2.5	575	3	CO2	μmol/mol	370	700	TN	g/kg	4.95	0.1	5.18	0.2	1	1.04646	0.0454175	0.000632952
205	张继舟, 倪红伟, 王建波, 袁磊, & 王宏韬. (2013). 模拟氮沉降和CO2浓度增加对三江平原小叶章群落土壤总有机碳和氮素含量的影响. 地球与环境, 41(3), 216-225. Zhang Jizhou, Ni Hongwei, Wang Jianbo, Yuan Lei, & Wang Hongtao. (2013). Effects of simulated nitrogen deposition and increased CO2 concentration on soil total organic carbon and nitrogen content in Calamagrostis angustifolia community in Sanjiang Plain. Earth and Environment, 41 (3), 216 -225.	Sanjiang Plain, Heilongjiang, China	Wetland	47.35 N	133.31 E	2.5	575	3	CO2	μmol/mol	370	550	TN	g/kg	4.85	0.15	6.25	0.15	1	1.28866	0.253603	0.000510844
206	张继舟, 倪红伟, 王建波, 袁磊, & 王宏韬. (2013). 模拟氮沉降和CO2浓度增加对三江平原小叶章群落土壤总有机碳和氮素含量的影响. 地球与环境, 41(3), 216-225. Zhang Jizhou, Ni Hongwei, Wang Jianbo, Yuan Lei, & Wang Hongtao. (2013). Effects of simulated nitrogen deposition and increased CO2 concentration on soil total organic carbon and nitrogen content in Calamagrostis angustifolia community in Sanjiang Plain. Earth and Environment, 41 (3), 216 -225.	Sanjiang Plain, Heilongjiang, China	Wetland	47.35 N	133.31 E	2.5	575	3	CO2	μmol/mol	370	700	TN	g/kg	4.85	0.15	5.23	0.12	1	1.07835	0.0754326	0.000494328
207	张继舟, 倪红伟, 王建波, 袁磊, & 王宏韬. (2013). 模拟氮沉降和CO2浓度增加对三江平原小叶章群落土壤总有机碳和氮素含量的影响. 地球与环境, 41(3), 216-225. Zhang Jizhou, Ni Hongwei, Wang Jianbo, Yuan Lei, & Wang Hongtao. (2013). Effects of simulated nitrogen deposition and increased CO2 concentration on soil total organic carbon and nitrogen content in Calamagrostis angustifolia community in Sanjiang Plain. Earth and Environment, 41 (3), 216 -225.	Sanjiang Plain, Heilongjiang, China	Wetland	47.35 N	133.31 E	2.5	575	3	CO2	μmol/mol	370	550	TN	g/kg	2.35	0.1	2.18	0.1	1	0.92766	-0.0750905	0.00130499
208	张继舟, 倪红伟, 王建波, 袁磊, & 王宏韬. (2013). 模拟氮沉降和CO2浓度增加对三江平原小叶章群落土壤总有机碳和氮素含量的影响. 地球与环境, 41(3), 216-225. Zhang Jizhou, Ni Hongwei, Wang Jianbo, Yuan Lei, & Wang Hongtao. (2013). Effects of simulated nitrogen deposition and increased CO2 concentration on soil total organic carbon and nitrogen content in Calamagrostis angustifolia community in Sanjiang Plain. Earth and Environment, 41 (3), 216 -225.	Sanjiang Plain, Heilongjiang, China	Wetland	47.35 N	133.31 E	2.5	575	3	CO2	μmol/mol	370	700	TN	g/kg	2.35	0.1	2.03	0.02	1	0.86383	-0.14638	0.000635947
209	张继舟, 倪红伟, 王建波, 袁磊, & 王宏韬. (2013). 模拟氮沉降和CO2浓度增加对三江平原小叶章群落土壤总有机碳和氮素含量的影响. 地球与环境, 41(3), 216-225. Zhang Jizhou, Ni Hongwei, Wang Jianbo, Yuan Lei, & Wang Hongtao. (2013). Effects of simulated nitrogen deposition and increased CO2 concentration on soil total organic carbon and nitrogen content in Calamagrostis angustifolia community in Sanjiang Plain. Earth and Environment, 41 (3), 216 -225.	Sanjiang Plain, Heilongjiang, China	Wetland	47.35 N	133.31 E	2.5	575	3	CO2	μmol/mol	370	550	TN	g/kg	2.18	0.08	2.3	0.2	1	1.05505	0.0535842	0.00296937
210	张继舟, 倪红伟, 王建波, 袁磊, & 王宏韬. (2013). 模拟氮沉降和CO2浓度增加对三江平原小叶章群落土壤总有机碳和氮素含量的影响. 地球与环境, 41(3), 216-225. Zhang Jizhou, Ni Hongwei, Wang Jianbo, Yuan Lei, & Wang Hongtao. (2013). Effects of simulated nitrogen deposition and increased CO2 concentration on soil total organic carbon and nitrogen content in Calamagrostis angustifolia community in Sanjiang Plain. Earth and Environment, 41 (3), 216 -225.	Sanjiang Plain, Heilongjiang, China	Wetland	47.35 N	133.31 E	2.5	575	3	CO2	μmol/mol	370	700	TN	g/kg	2.18	0.08	2.32	0.1	1	1.06422	0.0622423	0.0010682
211	张继舟, 倪红伟, 王建波, 袁磊, & 王宏韬. (2013). 模拟氮沉降和CO2浓度增加对三江平原小叶章群落土壤总有机碳和氮素含量的影响. 地球与环境, 41(3), 216-225. Zhang Jizhou, Ni Hongwei, Wang Jianbo, Yuan Lei, & Wang Hongtao. (2013). Effects of simulated nitrogen deposition and increased CO2 concentration on soil total organic carbon and nitrogen content in Calamagrostis angustifolia community in Sanjiang Plain. Earth and Environment, 41 (3), 216 -225.	Sanjiang Plain, Heilongjiang, China	Wetland	47.35 N	133.31 E	2.5	575	3	CO2+N	μmol/mol+g/m2	370++0	550++4	SOC	g/kg	208	5	202	3	1	0.971154	-0.0292704	0.000266138
212	张继舟, 倪红伟, 王建波, 袁磊, & 王宏韬. (2013). 模拟氮沉降和CO2浓度增加对三江平原小叶章群落土壤总有机碳和氮素含量的影响. 地球与环境, 41(3), 216-225. Zhang Jizhou, Ni Hongwei, Wang Jianbo, Yuan Lei, & Wang Hongtao. (2013). Effects of simulated nitrogen deposition and increased CO2 concentration on soil total organic carbon and nitrogen content in Calamagrostis angustifolia community in Sanjiang Plain. Earth and Environment, 41 (3), 216 -225.	Sanjiang Plain, Heilongjiang, China	Wetland	47.35 N	133.31 E	2.5	575	3	CO2+N	μmol/mol+g/m2	370++0	550++4	SOC	g/kg	215	2	216	4	1	1.00465	0.00464038	0.000143156
213	张继舟, 倪红伟, 王建波, 袁磊, & 王宏韬. (2013). 模拟氮沉降和CO2浓度增加对三江平原小叶章群落土壤总有机碳和氮素含量的影响. 地球与环境, 41(3), 216-225. Zhang Jizhou, Ni Hongwei, Wang Jianbo, Yuan Lei, & Wang Hongtao. (2013). Effects of simulated nitrogen deposition and increased CO2 concentration on soil total organic carbon and nitrogen content in Calamagrostis angustifolia community in Sanjiang Plain. Earth and Environment, 41 (3), 216 -225.	Sanjiang Plain, Heilongjiang, China	Wetland	47.35 N	133.31 E	2.5	575	3	CO2+N	μmol/mol+g/m2	370++0	550++8	SOC	g/kg	208	5	210	3	1	1.00962	0.00956945	0.000260643
214	张继舟, 倪红伟, 王建波, 袁磊, & 王宏韬. (2013). 模拟氮沉降和CO2浓度增加对三江平原小叶章群落土壤总有机碳和氮素含量的影响. 地球与环境, 41(3), 216-225. Zhang Jizhou, Ni Hongwei, Wang Jianbo, Yuan Lei, & Wang Hongtao. (2013). Effects of simulated nitrogen deposition and increased CO2 concentration on soil total organic carbon and nitrogen content in Calamagrostis angustifolia community in Sanjiang Plain. Earth and Environment, 41 (3), 216 -225.	Sanjiang Plain, Heilongjiang, China	Wetland	47.35 N	133.31 E	2.5	575	3	CO2+N	μmol/mol+g/m2	370++0	550++8	SOC	g/kg	215	2	200	3.5	1	0.930233	-0.0723207	0.000130928
215	张继舟, 倪红伟, 王建波, 袁磊, & 王宏韬. (2013). 模拟氮沉降和CO2浓度增加对三江平原小叶章群落土壤总有机碳和氮素含量的影响. 地球与环境, 41(3), 216-225. Zhang Jizhou, Ni Hongwei, Wang Jianbo, Yuan Lei, & Wang Hongtao. (2013). Effects of simulated nitrogen deposition and increased CO2 concentration on soil total organic carbon and nitrogen content in Calamagrostis angustifolia community in Sanjiang Plain. Earth and Environment, 41 (3), 216 -225.	Sanjiang Plain, Heilongjiang, China	Wetland	47.35 N	133.31 E	2.5	575	3	CO2+N	μmol/mol+g/m2	370++0	700++4	SOC	g/kg	208	5	198	2.7	1	0.951923	-0.049271	0.000254599
216	张继舟, 倪红伟, 王建波, 袁磊, & 王宏韬. (2013). 模拟氮沉降和CO2浓度增加对三江平原小叶章群落土壤总有机碳和氮素含量的影响. 地球与环境, 41(3), 216-225. Zhang Jizhou, Ni Hongwei, Wang Jianbo, Yuan Lei, & Wang Hongtao. (2013). Effects of simulated nitrogen deposition and increased CO2 concentration on soil total organic carbon and nitrogen content in Calamagrostis angustifolia community in Sanjiang Plain. Earth and Environment, 41 (3), 216 -225.	Sanjiang Plain, Heilongjiang, China	Wetland	47.35 N	133.31 E	2.5	575	3	CO2+N	μmol/mol+g/m2	370++0	700++4	SOC	g/kg	215	2	198	2.5	1	0.92093	-0.082371	8.19853e-05
217	张继舟, 倪红伟, 王建波, 袁磊, & 王宏韬. (2013). 模拟氮沉降和CO2浓度增加对三江平原小叶章群落土壤总有机碳和氮素含量的影响. 地球与环境, 41(3), 216-225. Zhang Jizhou, Ni Hongwei, Wang Jianbo, Yuan Lei, & Wang Hongtao. (2013). Effects of simulated nitrogen deposition and increased CO2 concentration on soil total organic carbon and nitrogen content in Calamagrostis angustifolia community in Sanjiang Plain. Earth and Environment, 41 (3), 216 -225.	Sanjiang Plain, Heilongjiang, China	Wetland	47.35 N	133.31 E	2.5	575	3	CO2+N	μmol/mol+g/m2	370++0	700++8	SOC	g/kg	208	5	188	1.5	1	0.903846	-0.101096	0.000213836
218	张继舟, 倪红伟, 王建波, 袁磊, & 王宏韬. (2013). 模拟氮沉降和CO2浓度增加对三江平原小叶章群落土壤总有机碳和氮素含量的影响. 地球与环境, 41(3), 216-225. Zhang Jizhou, Ni Hongwei, Wang Jianbo, Yuan Lei, & Wang Hongtao. (2013). Effects of simulated nitrogen deposition and increased CO2 concentration on soil total organic carbon and nitrogen content in Calamagrostis angustifolia community in Sanjiang Plain. Earth and Environment, 41 (3), 216 -225.	Sanjiang Plain, Heilongjiang, China	Wetland	47.35 N	133.31 E	2.5	575	3	CO2+N	μmol/mol+g/m2	370++0	700++8	SOC	g/kg	215	2	197	0.2	1	0.916279	-0.0874343	2.9188e-05
219	张继舟, 倪红伟, 王建波, 袁磊, & 王宏韬. (2013). 模拟氮沉降和CO2浓度增加对三江平原小叶章群落土壤总有机碳和氮素含量的影响. 地球与环境, 41(3), 216-225. Zhang Jizhou, Ni Hongwei, Wang Jianbo, Yuan Lei, & Wang Hongtao. (2013). Effects of simulated nitrogen deposition and increased CO2 concentration on soil total organic carbon and nitrogen content in Calamagrostis angustifolia community in Sanjiang Plain. Earth and Environment, 41 (3), 216 -225.	Sanjiang Plain, Heilongjiang, China	Wetland	47.35 N	133.31 E	2.5	575	3	CO2+N	μmol/mol+g/m2	370++0	550++4	SOC	g/kg	35	0.2	36	0.2	1	1.02857	0.0281709	2.11724e-05
220	张继舟, 倪红伟, 王建波, 袁磊, & 王宏韬. (2013). 模拟氮沉降和CO2浓度增加对三江平原小叶章群落土壤总有机碳和氮素含量的影响. 地球与环境, 41(3), 216-225. Zhang Jizhou, Ni Hongwei, Wang Jianbo, Yuan Lei, & Wang Hongtao. (2013). Effects of simulated nitrogen deposition and increased CO2 concentration on soil total organic carbon and nitrogen content in Calamagrostis angustifolia community in Sanjiang Plain. Earth and Environment, 41 (3), 216 -225.	Sanjiang Plain, Heilongjiang, China	Wetland	47.35 N	133.31 E	2.5	575	3	CO2+N	μmol/mol+g/m2	370++0	550++4	SOC	g/kg	36.8	0.2	35.2	0.2	1	0.956522	-0.0444518	2.06066e-05
221	张继舟, 倪红伟, 王建波, 袁磊, & 王宏韬. (2013). 模拟氮沉降和CO2浓度增加对三江平原小叶章群落土壤总有机碳和氮素含量的影响. 地球与环境, 41(3), 216-225. Zhang Jizhou, Ni Hongwei, Wang Jianbo, Yuan Lei, & Wang Hongtao. (2013). Effects of simulated nitrogen deposition and increased CO2 concentration on soil total organic carbon and nitrogen content in Calamagrostis angustifolia community in Sanjiang Plain. Earth and Environment, 41 (3), 216 -225.	Sanjiang Plain, Heilongjiang, China	Wetland	47.35 N	133.31 E	2.5	575	3	CO2+N	μmol/mol+g/m2	370++0	550++8	SOC	g/kg	35	0.2	36.5	0.2	1	1.04286	0.0419642	2.08925e-05
222	张继舟, 倪红伟, 王建波, 袁磊, & 王宏韬. (2013). 模拟氮沉降和CO2浓度增加对三江平原小叶章群落土壤总有机碳和氮素含量的影响. 地球与环境, 41(3), 216-225. Zhang Jizhou, Ni Hongwei, Wang Jianbo, Yuan Lei, & Wang Hongtao. (2013). Effects of simulated nitrogen deposition and increased CO2 concentration on soil total organic carbon and nitrogen content in Calamagrostis angustifolia community in Sanjiang Plain. Earth and Environment, 41 (3), 216 -225.	Sanjiang Plain, Heilongjiang, China	Wetland	47.35 N	133.31 E	2.5	575	3	CO2+N	μmol/mol+g/m2	370++0	550++8	SOC	g/kg	36.8	0.2	35.5	0.25	1	0.964674	-0.0359651	2.63767e-05
223	张继舟, 倪红伟, 王建波, 袁磊, & 王宏韬. (2013). 模拟氮沉降和CO2浓度增加对三江平原小叶章群落土壤总有机碳和氮素含量的影响. 地球与环境, 41(3), 216-225. Zhang Jizhou, Ni Hongwei, Wang Jianbo, Yuan Lei, & Wang Hongtao. (2013). Effects of simulated nitrogen deposition and increased CO2 concentration on soil total organic carbon and nitrogen content in Calamagrostis angustifolia community in Sanjiang Plain. Earth and Environment, 41 (3), 216 -225.	Sanjiang Plain, Heilongjiang, China	Wetland	47.35 N	133.31 E	2.5	575	3	CO2+N	μmol/mol+g/m2	370++0	700++4	SOC	g/kg	35	0.2	36.3	0.2	1	1.03714	0.0364697	2.10031e-05
224	张继舟, 倪红伟, 王建波, 袁磊, & 王宏韬. (2013). 模拟氮沉降和CO2浓度增加对三江平原小叶章群落土壤总有机碳和氮素含量的影响. 地球与环境, 41(3), 216-225. Zhang Jizhou, Ni Hongwei, Wang Jianbo, Yuan Lei, & Wang Hongtao. (2013). Effects of simulated nitrogen deposition and increased CO2 concentration on soil total organic carbon and nitrogen content in Calamagrostis angustifolia community in Sanjiang Plain. Earth and Environment, 41 (3), 216 -225.	Sanjiang Plain, Heilongjiang, China	Wetland	47.35 N	133.31 E	2.5	575	3	CO2+N	μmol/mol+g/m2	370++0	700++4	SOC	g/kg	36.8	0.2	35	0.25	1	0.951087	-0.0501498	2.68524e-05
225	张继舟, 倪红伟, 王建波, 袁磊, & 王宏韬. (2013). 模拟氮沉降和CO2浓度增加对三江平原小叶章群落土壤总有机碳和氮素含量的影响. 地球与环境, 41(3), 216-225. Zhang Jizhou, Ni Hongwei, Wang Jianbo, Yuan Lei, & Wang Hongtao. (2013). Effects of simulated nitrogen deposition and increased CO2 concentration on soil total organic carbon and nitrogen content in Calamagrostis angustifolia community in Sanjiang Plain. Earth and Environment, 41 (3), 216 -225.	Sanjiang Plain, Heilongjiang, China	Wetland	47.35 N	133.31 E	2.5	575	3	CO2+N	μmol/mol+g/m2	370++0	700++8	SOC	g/kg	35	0.2	37.4	0.3	1	1.06857	0.0663226	3.23319e-05
226	张继舟, 倪红伟, 王建波, 袁磊, & 王宏韬. (2013). 模拟氮沉降和CO2浓度增加对三江平原小叶章群落土壤总有机碳和氮素含量的影响. 地球与环境, 41(3), 216-225. Zhang Jizhou, Ni Hongwei, Wang Jianbo, Yuan Lei, & Wang Hongtao. (2013). Effects of simulated nitrogen deposition and increased CO2 concentration on soil total organic carbon and nitrogen content in Calamagrostis angustifolia community in Sanjiang Plain. Earth and Environment, 41 (3), 216 -225.	Sanjiang Plain, Heilongjiang, China	Wetland	47.35 N	133.31 E	2.5	575	3	CO2+N	μmol/mol+g/m2	370++0	700++8	SOC	g/kg	36.8	0.2	36	0.3	1	0.978261	-0.0219789	3.29938e-05
227	张继舟, 倪红伟, 王建波, 袁磊, & 王宏韬. (2013). 模拟氮沉降和CO2浓度增加对三江平原小叶章群落土壤总有机碳和氮素含量的影响. 地球与环境, 41(3), 216-225. Zhang Jizhou, Ni Hongwei, Wang Jianbo, Yuan Lei, & Wang Hongtao. (2013). Effects of simulated nitrogen deposition and increased CO2 concentration on soil total organic carbon and nitrogen content in Calamagrostis angustifolia community in Sanjiang Plain. Earth and Environment, 41 (3), 216 -225.	Sanjiang Plain, Heilongjiang, China	Wetland	47.35 N	133.31 E	2.5	575	3	CO2+N	μmol/mol+g/m2	370++0	550++4	TN	g/kg	5	0.1	6.2	0.3	1	1.24	0.215111	0.00091377
228	张继舟, 倪红伟, 王建波, 袁磊, & 王宏韬. (2013). 模拟氮沉降和CO2浓度增加对三江平原小叶章群落土壤总有机碳和氮素含量的影响. 地球与环境, 41(3), 216-225. Zhang Jizhou, Ni Hongwei, Wang Jianbo, Yuan Lei, & Wang Hongtao. (2013). Effects of simulated nitrogen deposition and increased CO2 concentration on soil total organic carbon and nitrogen content in Calamagrostis angustifolia community in Sanjiang Plain. Earth and Environment, 41 (3), 216 -225.	Sanjiang Plain, Heilongjiang, China	Wetland	47.35 N	133.31 E	2.5	575	3	CO2+N	μmol/mol+g/m2	370++0	550++4	TN	g/kg	4.85	0.15	7.02	0.15	1	1.44742	0.369785	0.000471034
229	张继舟, 倪红伟, 王建波, 袁磊, & 王宏韬. (2013). 模拟氮沉降和CO2浓度增加对三江平原小叶章群落土壤总有机碳和氮素含量的影响. 地球与环境, 41(3), 216-225. Zhang Jizhou, Ni Hongwei, Wang Jianbo, Yuan Lei, & Wang Hongtao. (2013). Effects of simulated nitrogen deposition and increased CO2 concentration on soil total organic carbon and nitrogen content in Calamagrostis angustifolia community in Sanjiang Plain. Earth and Environment, 41 (3), 216 -225.	Sanjiang Plain, Heilongjiang, China	Wetland	47.35 N	133.31 E	2.5	575	3	CO2+N	μmol/mol+g/m2	370++0	550++8	TN	g/kg	5	0.1	6.7	0.13	1	1.34	0.29267	0.000258825
230	张继舟, 倪红伟, 王建波, 袁磊, & 王宏韬. (2013). 模拟氮沉降和CO2浓度增加对三江平原小叶章群落土壤总有机碳和氮素含量的影响. 地球与环境, 41(3), 216-225. Zhang Jizhou, Ni Hongwei, Wang Jianbo, Yuan Lei, & Wang Hongtao. (2013). Effects of simulated nitrogen deposition and increased CO2 concentration on soil total organic carbon and nitrogen content in Calamagrostis angustifolia community in Sanjiang Plain. Earth and Environment, 41 (3), 216 -225.	Sanjiang Plain, Heilongjiang, China	Wetland	47.35 N	133.31 E	2.5	575	3	CO2+N	μmol/mol+g/m2	370++0	550++8	TN	g/kg	4.85	0.15	7.5	0.16	1	1.54639	0.435924	0.000470547
231	张继舟, 倪红伟, 王建波, 袁磊, & 王宏韬. (2013). 模拟氮沉降和CO2浓度增加对三江平原小叶章群落土壤总有机碳和氮素含量的影响. 地球与环境, 41(3), 216-225. Zhang Jizhou, Ni Hongwei, Wang Jianbo, Yuan Lei, & Wang Hongtao. (2013). Effects of simulated nitrogen deposition and increased CO2 concentration on soil total organic carbon and nitrogen content in Calamagrostis angustifolia community in Sanjiang Plain. Earth and Environment, 41 (3), 216 -225.	Sanjiang Plain, Heilongjiang, China	Wetland	47.35 N	133.31 E	2.5	575	3	CO2+N	μmol/mol+g/m2	370++0	700++4	TN	g/kg	5	0.1	5.7	0.3	1	1.14	0.131028	0.00105669
232	张继舟, 倪红伟, 王建波, 袁磊, & 王宏韬. (2013). 模拟氮沉降和CO2浓度增加对三江平原小叶章群落土壤总有机碳和氮素含量的影响. 地球与环境, 41(3), 216-225. Zhang Jizhou, Ni Hongwei, Wang Jianbo, Yuan Lei, & Wang Hongtao. (2013). Effects of simulated nitrogen deposition and increased CO2 concentration on soil total organic carbon and nitrogen content in Calamagrostis angustifolia community in Sanjiang Plain. Earth and Environment, 41 (3), 216 -225.	Sanjiang Plain, Heilongjiang, China	Wetland	47.35 N	133.31 E	2.5	575	3	CO2+N	μmol/mol+g/m2	370++0	700++4	TN	g/kg	4.85	0.15	6.08	0.25	1	1.25361	0.226026	0.000882419
233	张继舟, 倪红伟, 王建波, 袁磊, & 王宏韬. (2013). 模拟氮沉降和CO2浓度增加对三江平原小叶章群落土壤总有机碳和氮素含量的影响. 地球与环境, 41(3), 216-225. Zhang Jizhou, Ni Hongwei, Wang Jianbo, Yuan Lei, & Wang Hongtao. (2013). Effects of simulated nitrogen deposition and increased CO2 concentration on soil total organic carbon and nitrogen content in Calamagrostis angustifolia community in Sanjiang Plain. Earth and Environment, 41 (3), 216 -225.	Sanjiang Plain, Heilongjiang, China	Wetland	47.35 N	133.31 E	2.5	575	3	CO2+N	μmol/mol+g/m2	370++0	700++8	TN	g/kg	5	0.1	6	0.4	1	1.2	0.182322	0.00161481
234	张继舟, 倪红伟, 王建波, 袁磊, & 王宏韬. (2013). 模拟氮沉降和CO2浓度增加对三江平原小叶章群落土壤总有机碳和氮素含量的影响. 地球与环境, 41(3), 216-225. Zhang Jizhou, Ni Hongwei, Wang Jianbo, Yuan Lei, & Wang Hongtao. (2013). Effects of simulated nitrogen deposition and increased CO2 concentration on soil total organic carbon and nitrogen content in Calamagrostis angustifolia community in Sanjiang Plain. Earth and Environment, 41 (3), 216 -225.	Sanjiang Plain, Heilongjiang, China	Wetland	47.35 N	133.31 E	2.5	575	3	CO2+N	μmol/mol+g/m2	370++0	700++8	TN	g/kg	4.85	0.15	6.2	0.18	1	1.27835	0.245571	0.000599801
235	张继舟, 倪红伟, 王建波, 袁磊, & 王宏韬. (2013). 模拟氮沉降和CO2浓度增加对三江平原小叶章群落土壤总有机碳和氮素含量的影响. 地球与环境, 41(3), 216-225. Zhang Jizhou, Ni Hongwei, Wang Jianbo, Yuan Lei, & Wang Hongtao. (2013). Effects of simulated nitrogen deposition and increased CO2 concentration on soil total organic carbon and nitrogen content in Calamagrostis angustifolia community in Sanjiang Plain. Earth and Environment, 41 (3), 216 -225.	Sanjiang Plain, Heilongjiang, China	Wetland	47.35 N	133.31 E	2.5	575	3	CO2+N	μmol/mol+g/m2	370++0	550++4	TN	g/kg	2.35	0.1	2.72	0.15	1	1.15745	0.146217	0.00161732
236	张继舟, 倪红伟, 王建波, 袁磊, & 王宏韬. (2013). 模拟氮沉降和CO2浓度增加对三江平原小叶章群落土壤总有机碳和氮素含量的影响. 地球与环境, 41(3), 216-225. Zhang Jizhou, Ni Hongwei, Wang Jianbo, Yuan Lei, & Wang Hongtao. (2013). Effects of simulated nitrogen deposition and increased CO2 concentration on soil total organic carbon and nitrogen content in Calamagrostis angustifolia community in Sanjiang Plain. Earth and Environment, 41 (3), 216 -225.	Sanjiang Plain, Heilongjiang, China	Wetland	47.35 N	133.31 E	2.5	575	3	CO2+N	μmol/mol+g/m2	370++0	550++4	TN	g/kg	2.18	0.08	2.95	0.04	1	1.35321	0.30248	0.000510181
237	张继舟, 倪红伟, 王建波, 袁磊, & 王宏韬. (2013). 模拟氮沉降和CO2浓度增加对三江平原小叶章群落土壤总有机碳和氮素含量的影响. 地球与环境, 41(3), 216-225. Zhang Jizhou, Ni Hongwei, Wang Jianbo, Yuan Lei, & Wang Hongtao. (2013). Effects of simulated nitrogen deposition and increased CO2 concentration on soil total organic carbon and nitrogen content in Calamagrostis angustifolia community in Sanjiang Plain. Earth and Environment, 41 (3), 216 -225.	Sanjiang Plain, Heilongjiang, China	Wetland	47.35 N	133.31 E	2.5	575	3	CO2+N	μmol/mol+g/m2	370++0	550++8	TN	g/kg	2.35	0.1	3.22	0.12	1	1.37021	0.314966	0.00106654
238	张继舟, 倪红伟, 王建波, 袁磊, & 王宏韬. (2013). 模拟氮沉降和CO2浓度增加对三江平原小叶章群落土壤总有机碳和氮素含量的影响. 地球与环境, 41(3), 216-225. Zhang Jizhou, Ni Hongwei, Wang Jianbo, Yuan Lei, & Wang Hongtao. (2013). Effects of simulated nitrogen deposition and increased CO2 concentration on soil total organic carbon and nitrogen content in Calamagrostis angustifolia community in Sanjiang Plain. Earth and Environment, 41 (3), 216 -225.	Sanjiang Plain, Heilongjiang, China	Wetland	47.35 N	133.31 E	2.5	575	3	CO2+N	μmol/mol+g/m2	370++0	550++8	TN	g/kg	2.18	0.08	3.5	0.12	1	1.6055	0.473438	0.000840733
239	张继舟, 倪红伟, 王建波, 袁磊, & 王宏韬. (2013). 模拟氮沉降和CO2浓度增加对三江平原小叶章群落土壤总有机碳和氮素含量的影响. 地球与环境, 41(3), 216-225. Zhang Jizhou, Ni Hongwei, Wang Jianbo, Yuan Lei, & Wang Hongtao. (2013). Effects of simulated nitrogen deposition and increased CO2 concentration on soil total organic carbon and nitrogen content in Calamagrostis angustifolia community in Sanjiang Plain. Earth and Environment, 41 (3), 216 -225.	Sanjiang Plain, Heilongjiang, China	Wetland	47.35 N	133.31 E	2.5	575	3	CO2+N	μmol/mol+g/m2	370++0	700++4	TN	g/kg	2.35	0.1	2.15	0.13	1	0.914894	-0.0889475	0.00182227
240	张继舟, 倪红伟, 王建波, 袁磊, & 王宏韬. (2013). 模拟氮沉降和CO2浓度增加对三江平原小叶章群落土壤总有机碳和氮素含量的影响. 地球与环境, 41(3), 216-225. Zhang Jizhou, Ni Hongwei, Wang Jianbo, Yuan Lei, & Wang Hongtao. (2013). Effects of simulated nitrogen deposition and increased CO2 concentration on soil total organic carbon and nitrogen content in Calamagrostis angustifolia community in Sanjiang Plain. Earth and Environment, 41 (3), 216 -225.	Sanjiang Plain, Heilongjiang, China	Wetland	47.35 N	133.31 E	2.5	575	3	CO2+N	μmol/mol+g/m2	370++0	700++4	TN	g/kg	2.18	0.08	2.4	0.1	1	1.10092	0.0961439	0.0010276
241	张继舟, 倪红伟, 王建波, 袁磊, & 王宏韬. (2013). 模拟氮沉降和CO2浓度增加对三江平原小叶章群落土壤总有机碳和氮素含量的影响. 地球与环境, 41(3), 216-225. Zhang Jizhou, Ni Hongwei, Wang Jianbo, Yuan Lei, & Wang Hongtao. (2013). Effects of simulated nitrogen deposition and increased CO2 concentration on soil total organic carbon and nitrogen content in Calamagrostis angustifolia community in Sanjiang Plain. Earth and Environment, 41 (3), 216 -225.	Sanjiang Plain, Heilongjiang, China	Wetland	47.35 N	133.31 E	2.5	575	3	CO2+N	μmol/mol+g/m2	370++0	700++8	TN	g/kg	2.35	0.1	2.53	0.1	1	1.0766	0.073804	0.00112435
242	张继舟, 倪红伟, 王建波, 袁磊, & 王宏韬. (2013). 模拟氮沉降和CO2浓度增加对三江平原小叶章群落土壤总有机碳和氮素含量的影响. 地球与环境, 41(3), 216-225. Zhang Jizhou, Ni Hongwei, Wang Jianbo, Yuan Lei, & Wang Hongtao. (2013). Effects of simulated nitrogen deposition and increased CO2 concentration on soil total organic carbon and nitrogen content in Calamagrostis angustifolia community in Sanjiang Plain. Earth and Environment, 41 (3), 216 -225.	Sanjiang Plain, Heilongjiang, China	Wetland	47.35 N	133.31 E	2.5	575	3	CO2+N	μmol/mol+g/m2	370++0	700++8	TN	g/kg	2.18	0.08	2.63	0.1	1	1.20642	0.187659	0.000930807
243	Wang, Q. K., Wang, S. L., & Liu, Y. X. (2008). Responses to N and P fertilization in a young Eucalyptus dunnii plantation: microbial properties, enzyme activities and dissolved organic matter. Applied Soil Ecology, 40(3), 484-490.	Hunan, China	Forest	26.31 N	109.47 E	15.8	1300	4	N	g/m2/yr	+0	+10	SOC	g/kg	15.56	0.2	14.8	0.29	1	0.951157	-0.0500763	0.00013729
244	Wang, Q. K., Wang, S. L., & Liu, Y. X. (2008). Responses to N and P fertilization in a young Eucalyptus dunnii plantation: microbial properties, enzyme activities and dissolved organic matter. Applied Soil Ecology, 40(3), 484-490.	Hunan, China	Forest	26.31 N	109.47 E	15.8	1300	4	N	g/m2/yr	+0	+10	TN	g/kg	1.78	0.03	1.8	0.02	1	1.01124	0.0111733	0.000101878
245	Wang, Q. K., Wang, S. L., & Liu, Y. X. (2008). Responses to N and P fertilization in a young Eucalyptus dunnii plantation: microbial properties, enzyme activities and dissolved organic matter. Applied Soil Ecology, 40(3), 484-490.	Hunan, China	Forest	26.31 N	109.47 E	15.8	1300	4	N	g/m2/yr	+0	+10	TP	g/kg	0.32	0.01	0.31	0.01	1	0.96875	-0.0317487	0.000504286
246	Wang, Q. K., Wang, S. L., & Liu, Y. X. (2008). Responses to N and P fertilization in a young Eucalyptus dunnii plantation: microbial properties, enzyme activities and dissolved organic matter. Applied Soil Ecology, 40(3), 484-490.	Hunan, China	Forest	26.31 N	109.47 E	15.8	1300	4	N	g/m2/yr	+0	+10	AN	mg/kg	18.5	1.96	42.99	3.38	1	2.32378	0.843197	0.00435153
247	Wang, Q. K., Wang, S. L., & Liu, Y. X. (2008). Responses to N and P fertilization in a young Eucalyptus dunnii plantation: microbial properties, enzyme activities and dissolved organic matter. Applied Soil Ecology, 40(3), 484-490.	Hunan, China	Forest	26.31 N	109.47 E	15.8	1300	4	N	g/m2/yr	+0	+10	AP	mg/kg	0.53	0.02	0.66	0.05	1	1.24528	0.219363	0.0017908
248	Wang, Q. K., Wang, S. L., & Liu, Y. X. (2008). Responses to N and P fertilization in a young Eucalyptus dunnii plantation: microbial properties, enzyme activities and dissolved organic matter. Applied Soil Ecology, 40(3), 484-490.	Hunan, China	Forest	26.31 N	109.47 E	15.8	1300	4	N	g/m2/yr	+0	+20	SOC	g/kg	15.56	0.2	14.43	0.71	1	0.927378	-0.0753941	0.000646538
249	Wang, Q. K., Wang, S. L., & Liu, Y. X. (2008). Responses to N and P fertilization in a young Eucalyptus dunnii plantation: microbial properties, enzyme activities and dissolved organic matter. Applied Soil Ecology, 40(3), 484-490.	Hunan, China	Forest	26.31 N	109.47 E	15.8	1300	4	N	g/m2/yr	+0	+20	TN	g/kg	1.78	0.03	1.83	0.06	1	1.02809	0.0277026	0.000339759
250	Wang, Q. K., Wang, S. L., & Liu, Y. X. (2008). Responses to N and P fertilization in a young Eucalyptus dunnii plantation: microbial properties, enzyme activities and dissolved organic matter. Applied Soil Ecology, 40(3), 484-490.	Hunan, China	Forest	26.31 N	109.47 E	15.8	1300	4	N	g/m2/yr	+0	+20	TP	g/kg	0.32	0.01	0.3	0.01	1	0.9375	-0.0645385	0.000521918
251	Wang, Q. K., Wang, S. L., & Liu, Y. X. (2008). Responses to N and P fertilization in a young Eucalyptus dunnii plantation: microbial properties, enzyme activities and dissolved organic matter. Applied Soil Ecology, 40(3), 484-490.	Hunan, China	Forest	26.31 N	109.47 E	15.8	1300	4	N	g/m2/yr	+0	+20	AN	mg/kg	18.5	1.96	58.66	5.34	1	3.17081	1.15399	0.00487789
252	Wang, Q. K., Wang, S. L., & Liu, Y. X. (2008). Responses to N and P fertilization in a young Eucalyptus dunnii plantation: microbial properties, enzyme activities and dissolved organic matter. Applied Soil Ecology, 40(3), 484-490.	Hunan, China	Forest	26.31 N	109.47 E	15.8	1300	4	N	g/m2/yr	+0	+20	AP	mg/kg	0.53	0.02	0.96	0.13	1	1.81132	0.594056	0.00494042
253	赵阳, 张驰, 赵竑绯, & 徐小牛. (2013). 氮磷添加对亚热带常绿阔叶林土壤氮素矿化的影响. 生态学杂志, 32(7), 1690-1697. Zhao Yang, Zhang Chi, Zhao Yanfei, & Xu Xiaoniu. (2013). Effects of nitrogen and phosphorus addition on soil nitrogen mineralization in subtropical evergreen broad-leaved forest. Journal of Ecology, 32 (7), 1690-1697.	Qimen, Anhui, China	Forest	29.35 N	117.33 E	16.6	1750	2	N	g/m2/yr	+0	+10	TN	g/kg	2.42	0.3	3.7	0.46	1	1.52893	0.424565	0.0154122
254	赵阳, 张驰, 赵竑绯, & 徐小牛. (2013). 氮磷添加对亚热带常绿阔叶林土壤氮素矿化的影响. 生态学杂志, 32(7), 1690-1697. Zhao Yang, Zhang Chi, Zhao Yanfei, & Xu Xiaoniu. (2013). Effects of nitrogen and phosphorus addition on soil nitrogen mineralization in subtropical evergreen broad-leaved forest. Journal of Ecology, 32 (7), 1690-1697.	Qimen, Anhui, China	Forest	29.35 N	117.33 E	16.6	1750	2	N	g/m2/yr	+0	+10	TP	g/kg	0.191	0.02388	0.18	0.02266	1	0.942408	-0.0593166	0.0157398
255	赵阳, 张驰, 赵竑绯, & 徐小牛. (2013). 氮磷添加对亚热带常绿阔叶林土壤氮素矿化的影响. 生态学杂志, 32(7), 1690-1697. Zhao Yang, Zhang Chi, Zhao Yanfei, & Xu Xiaoniu. (2013). Effects of nitrogen and phosphorus addition on soil nitrogen mineralization in subtropical evergreen broad-leaved forest. Journal of Ecology, 32 (7), 1690-1697.	Qimen, Anhui, China	Forest	29.35 N	117.33 E	16.6	1750	2	N	g/m2/yr	+0	+10	AN	mg/kg	6.01	0.64	6.11	0.47	1	1.01664	0.016502	0.00862855
256	赵阳, 张驰, 赵竑绯, & 徐小牛. (2013). 氮磷添加对亚热带常绿阔叶林土壤氮素矿化的影响. 生态学杂志, 32(7), 1690-1697. Zhao Yang, Zhang Chi, Zhao Yanfei, & Xu Xiaoniu. (2013). Effects of nitrogen and phosphorus addition on soil nitrogen mineralization in subtropical evergreen broad-leaved forest. Journal of Ecology, 32 (7), 1690-1697.	Qimen, Anhui, China	Forest	29.35 N	117.33 E	16.6	1750	2	N	g/m2/yr	+0	+10	SOC	g/kg	43.83	5.48	45.29	5.66	1	1.03331	0.0327677	0.0156251
257	赵阳, 张驰, 赵竑绯, & 徐小牛. (2013). 氮磷添加对亚热带常绿阔叶林土壤氮素矿化的影响. 生态学杂志, 32(7), 1690-1697. Zhao Yang, Zhang Chi, Zhao Yanfei, & Xu Xiaoniu. (2013). Effects of nitrogen and phosphorus addition on soil nitrogen mineralization in subtropical evergreen broad-leaved forest. Journal of Ecology, 32 (7), 1690-1697.	Qimen, Anhui, China	Forest	29.35 N	117.33 E	16.6	1750	2	N	g/m2/yr	+0	+10	TN	g/kg	1.29	0.16	1.39	0.17	1	1.07752	0.0746615	0.0151708
258	赵阳, 张驰, 赵竑绯, & 徐小牛. (2013). 氮磷添加对亚热带常绿阔叶林土壤氮素矿化的影响. 生态学杂志, 32(7), 1690-1697. Zhao Yang, Zhang Chi, Zhao Yanfei, & Xu Xiaoniu. (2013). Effects of nitrogen and phosphorus addition on soil nitrogen mineralization in subtropical evergreen broad-leaved forest. Journal of Ecology, 32 (7), 1690-1697.	Qimen, Anhui, China	Forest	29.35 N	117.33 E	16.6	1750	2	N	g/m2/yr	+0	+10	TP	g/kg	0.204	0.02557	0.185	0.02314	1	0.906863	-0.0977642	0.0156781
259	赵阳, 张驰, 赵竑绯, & 徐小牛. (2013). 氮磷添加对亚热带常绿阔叶林土壤氮素矿化的影响. 生态学杂志, 32(7), 1690-1697. Zhao Yang, Zhang Chi, Zhao Yanfei, & Xu Xiaoniu. (2013). Effects of nitrogen and phosphorus addition on soil nitrogen mineralization in subtropical evergreen broad-leaved forest. Journal of Ecology, 32 (7), 1690-1697.	Qimen, Anhui, China	Forest	29.35 N	117.33 E	16.6	1750	2	N	g/m2/yr	+0	+10	AN	mg/kg	3.65	0.4	4.02	0.5	1	1.10137	0.0965547	0.0137398
260	赵阳, 张驰, 赵竑绯, & 徐小牛. (2013). 氮磷添加对亚热带常绿阔叶林土壤氮素矿化的影响. 生态学杂志, 32(7), 1690-1697. Zhao Yang, Zhang Chi, Zhao Yanfei, & Xu Xiaoniu. (2013). Effects of nitrogen and phosphorus addition on soil nitrogen mineralization in subtropical evergreen broad-leaved forest. Journal of Ecology, 32 (7), 1690-1697.	Qimen, Anhui, China	Forest	29.35 N	117.33 E	16.6	1750	2	N	g/m2/yr	+0	+10	SOC	g/kg	13.17	1.65	16.18	2.03	1	1.22855	0.205834	0.0157187
261	张晓文, 邢世岩, 吴岐奎, & 刘晓静. (2014). 氮添加对银杏幼林土壤有机碳化学组成及土壤微生物群落的影响. 林业科学, 50(6), 115-124. Zhang Xiaowen, Xing Shiyan, Wu Qikui, & Liu Xiaojing. (2014). Effects of nitrogen addition on soil organic carbon chemical composition and soil microbial community in young ginkgo forest. Forestry Science, 50 (6), 115-124.	Xiangan, Guangxi, China	Forest	25.55 N	110.24 E	18.6	1842	3	N	g/m2/yr	+0	+5	SOC	g/kg	15.7	0.78	14.59	0.49	1	0.929299	-0.0733243	0.00119873
262	张晓文, 邢世岩, 吴岐奎, & 刘晓静. (2014). 氮添加对银杏幼林土壤有机碳化学组成及土壤微生物群落的影响. 林业科学, 50(6), 115-124. Zhang Xiaowen, Xing Shiyan, Wu Qikui, & Liu Xiaojing. (2014). Effects of nitrogen addition on soil organic carbon chemical composition and soil microbial community in young ginkgo forest. Forestry Science, 50 (6), 115-124.	Xiangan, Guangxi, China	Forest	25.55 N	110.24 E	18.6	1842	3	N	g/m2/yr	+0	+5	TN	g/kg	0.98	0.09	1.01	0.09	1	1.03061	0.030153	0.00545813
263	张晓文, 邢世岩, 吴岐奎, & 刘晓静. (2014). 氮添加对银杏幼林土壤有机碳化学组成及土壤微生物群落的影响. 林业科学, 50(6), 115-124. Zhang Xiaowen, Xing Shiyan, Wu Qikui, & Liu Xiaojing. (2014). Effects of nitrogen addition on soil organic carbon chemical composition and soil microbial community in young ginkgo forest. Forestry Science, 50 (6), 115-124.	Xiangan, Guangxi, China	Forest	25.55 N	110.24 E	18.6	1842	3	N	g/m2/yr	+0	+5	TP	g/kg	0.19	0.01	0.18	0.02	1	0.947368	-0.0540672	0.00503859
264	张晓文, 邢世岩, 吴岐奎, & 刘晓静. (2014). 氮添加对银杏幼林土壤有机碳化学组成及土壤微生物群落的影响. 林业科学, 50(6), 115-124. Zhang Xiaowen, Xing Shiyan, Wu Qikui, & Liu Xiaojing. (2014). Effects of nitrogen addition on soil organic carbon chemical composition and soil microbial community in young ginkgo forest. Forestry Science, 50 (6), 115-124.	Xiangan, Guangxi, China	Forest	25.55 N	110.24 E	18.6	1842	3	N	g/m2/yr	+0	+5	AP	mg/kg	2.04	0.24	1.98	0.32	1	0.970588	-0.029853	0.0133202
265	张晓文, 邢世岩, 吴岐奎, & 刘晓静. (2014). 氮添加对银杏幼林土壤有机碳化学组成及土壤微生物群落的影响. 林业科学, 50(6), 115-124. Zhang Xiaowen, Xing Shiyan, Wu Qikui, & Liu Xiaojing. (2014). Effects of nitrogen addition on soil organic carbon chemical composition and soil microbial community in young ginkgo forest. Forestry Science, 50 (6), 115-124.	Xiangan, Guangxi, China	Forest	25.55 N	110.24 E	18.6	1842	3	N	g/m2/yr	+0	+5	AN	mg/kg	22.31	2.5	27.54	3.41	1	1.23442	0.210604	0.00929607
266	张晓文, 邢世岩, 吴岐奎, & 刘晓静. (2014). 氮添加对银杏幼林土壤有机碳化学组成及土壤微生物群落的影响. 林业科学, 50(6), 115-124. Zhang Xiaowen, Xing Shiyan, Wu Qikui, & Liu Xiaojing. (2014). Effects of nitrogen addition on soil organic carbon chemical composition and soil microbial community in young ginkgo forest. Forestry Science, 50 (6), 115-124.	Xiangan, Guangxi, China	Forest	25.55 N	110.24 E	18.6	1842	3	N	g/m2/yr	+0	+10	SOC	g/kg	15.7	0.78	13.76	2.47	1	0.876433	-0.131895	0.0115635
267	张晓文, 邢世岩, 吴岐奎, & 刘晓静. (2014). 氮添加对银杏幼林土壤有机碳化学组成及土壤微生物群落的影响. 林业科学, 50(6), 115-124. Zhang Xiaowen, Xing Shiyan, Wu Qikui, & Liu Xiaojing. (2014). Effects of nitrogen addition on soil organic carbon chemical composition and soil microbial community in young ginkgo forest. Forestry Science, 50 (6), 115-124.	Xiangan, Guangxi, China	Forest	25.55 N	110.24 E	18.6	1842	3	N	g/m2/yr	+0	+10	TN	g/kg	0.98	0.09	1.21	0.12	1	1.23469	0.210823	0.00608979
268	张晓文, 邢世岩, 吴岐奎, & 刘晓静. (2014). 氮添加对银杏幼林土壤有机碳化学组成及土壤微生物群落的影响. 林业科学, 50(6), 115-124. Zhang Xiaowen, Xing Shiyan, Wu Qikui, & Liu Xiaojing. (2014). Effects of nitrogen addition on soil organic carbon chemical composition and soil microbial community in young ginkgo forest. Forestry Science, 50 (6), 115-124.	Xiangan, Guangxi, China	Forest	25.55 N	110.24 E	18.6	1842	3	N	g/m2/yr	+0	+10	TP	g/kg	0.19	0.01	0.18	0.06	1	0.947368	-0.0540672	0.0379604
269	张晓文, 邢世岩, 吴岐奎, & 刘晓静. (2014). 氮添加对银杏幼林土壤有机碳化学组成及土壤微生物群落的影响. 林业科学, 50(6), 115-124. Zhang Xiaowen, Xing Shiyan, Wu Qikui, & Liu Xiaojing. (2014). Effects of nitrogen addition on soil organic carbon chemical composition and soil microbial community in young ginkgo forest. Forestry Science, 50 (6), 115-124.	Xiangan, Guangxi, China	Forest	25.55 N	110.24 E	18.6	1842	3	N	g/m2/yr	+0	+10	AP	mg/kg	2.04	0.24	1.7	0.37	1	0.833333	-0.182322	0.0204037
270	张晓文, 邢世岩, 吴岐奎, & 刘晓静. (2014). 氮添加对银杏幼林土壤有机碳化学组成及土壤微生物群落的影响. 林业科学, 50(6), 115-124. Zhang Xiaowen, Xing Shiyan, Wu Qikui, & Liu Xiaojing. (2014). Effects of nitrogen addition on soil organic carbon chemical composition and soil microbial community in young ginkgo forest. Forestry Science, 50 (6), 115-124.	Xiangan, Guangxi, China	Forest	25.55 N	110.24 E	18.6	1842	3	N	g/m2/yr	+0	+10	AN	mg/kg	22.31	2.5	40.73	3.23	1	1.82564	0.60193	0.00628193
271	张晓文, 邢世岩, 吴岐奎, & 刘晓静. (2014). 氮添加对银杏幼林土壤有机碳化学组成及土壤微生物群落的影响. 林业科学, 50(6), 115-124. Zhang Xiaowen, Xing Shiyan, Wu Qikui, & Liu Xiaojing. (2014). Effects of nitrogen addition on soil organic carbon chemical composition and soil microbial community in young ginkgo forest. Forestry Science, 50 (6), 115-124.	Xiangan, Guangxi, China	Forest	25.55 N	110.24 E	18.6	1842	3	N	g/m2/yr	+0	+15	SOC	g/kg	15.7	0.78	12.86	0.92	1	0.819108	-0.199539	0.00252873
272	张晓文, 邢世岩, 吴岐奎, & 刘晓静. (2014). 氮添加对银杏幼林土壤有机碳化学组成及土壤微生物群落的影响. 林业科学, 50(6), 115-124. Zhang Xiaowen, Xing Shiyan, Wu Qikui, & Liu Xiaojing. (2014). Effects of nitrogen addition on soil organic carbon chemical composition and soil microbial community in young ginkgo forest. Forestry Science, 50 (6), 115-124.	Xiangan, Guangxi, China	Forest	25.55 N	110.24 E	18.6	1842	3	N	g/m2/yr	+0	+15	TN	g/kg	0.98	0.09	1.32	0.11	1	1.34694	0.297834	0.00512614
273	张晓文, 邢世岩, 吴岐奎, & 刘晓静. (2014). 氮添加对银杏幼林土壤有机碳化学组成及土壤微生物群落的影响. 林业科学, 50(6), 115-124. Zhang Xiaowen, Xing Shiyan, Wu Qikui, & Liu Xiaojing. (2014). Effects of nitrogen addition on soil organic carbon chemical composition and soil microbial community in young ginkgo forest. Forestry Science, 50 (6), 115-124.	Xiangan, Guangxi, China	Forest	25.55 N	110.24 E	18.6	1842	3	N	g/m2/yr	+0	+15	TP	g/kg	0.19	0.01	0.21	0.08	1	1.10526	0.100083	0.0492983
274	张晓文, 邢世岩, 吴岐奎, & 刘晓静. (2014). 氮添加对银杏幼林土壤有机碳化学组成及土壤微生物群落的影响. 林业科学, 50(6), 115-124. Zhang Xiaowen, Xing Shiyan, Wu Qikui, & Liu Xiaojing. (2014). Effects of nitrogen addition on soil organic carbon chemical composition and soil microbial community in young ginkgo forest. Forestry Science, 50 (6), 115-124.	Xiangan, Guangxi, China	Forest	25.55 N	110.24 E	18.6	1842	3	N	g/m2/yr	+0	+15	AP	mg/kg	2.04	0.24	1.63	0.16	1	0.79902	-0.22437	0.00782537
275	张晓文, 邢世岩, 吴岐奎, & 刘晓静. (2014). 氮添加对银杏幼林土壤有机碳化学组成及土壤微生物群落的影响. 林业科学, 50(6), 115-124. Zhang Xiaowen, Xing Shiyan, Wu Qikui, & Liu Xiaojing. (2014). Effects of nitrogen addition on soil organic carbon chemical composition and soil microbial community in young ginkgo forest. Forestry Science, 50 (6), 115-124.	Xiangan, Guangxi, China	Forest	25.55 N	110.24 E	18.6	1842	3	N	g/m2/yr	+0	+15	AN	mg/kg	22.31	2.5	50.72	5.2	1	2.27342	0.821285	0.00768932
276	Li, L. J., Zeng, D. H., Mao, R., & Yu, Z. Y. (2012). Nitrogen and phosphorus resorption of Artemisia scoparia, Chenopodium acuminatum, Cannabis sativa, and Phragmites communis under nitrogen and phosphorus additions in a semiarid grassland, China. Plant Soil Environ, 58(10), 446-451.	Keerqin Sandy Grassland, China	Grassland	42.58 N	122.21 E	6.4	450	6	N	g/m2/yr	+0	+20	SOC	g/kg	4.47	0.25	5.16	0.15	6	1.15436	0.143548	0.000662173
277	Li, L. J., Zeng, D. H., Mao, R., & Yu, Z. Y. (2012). Nitrogen and phosphorus resorption of Artemisia scoparia, Chenopodium acuminatum, Cannabis sativa, and Phragmites communis under nitrogen and phosphorus additions in a semiarid grassland, China. Plant Soil Environ, 58(10), 446-451.	Keerqin Sandy Grassland, China	Grassland	42.58 N	122.21 E	6.4	450	6	N	g/m2/yr	+0	+20	TN	g/kg	0.33	0.02	0.4	0.01	6	1.21212	0.192372	0.000716349
278	Li, L. J., Zeng, D. H., Mao, R., & Yu, Z. Y. (2012). Nitrogen and phosphorus resorption of Artemisia scoparia, Chenopodium acuminatum, Cannabis sativa, and Phragmites communis under nitrogen and phosphorus additions in a semiarid grassland, China. Plant Soil Environ, 58(10), 446-451.	Keerqin Sandy Grassland, China	Grassland	42.58 N	122.21 E	6.4	450	6	N	g/m2/yr	+0	+20	TP	g/kg	0.08	0.001	0.08	0.001	6	1	0	5.20833e-05
279	Li, L. J., Zeng, D. H., Mao, R., & Yu, Z. Y. (2012). Nitrogen and phosphorus resorption of Artemisia scoparia, Chenopodium acuminatum, Cannabis sativa, and Phragmites communis under nitrogen and phosphorus additions in a semiarid grassland, China. Plant Soil Environ, 58(10), 446-451.	Keerqin Sandy Grassland, China	Grassland	42.58 N	122.21 E	6.4	450	6	N	g/m2/yr	+0	+20	AN	mg/kg	3.84	0.09	8.26	1.77	6	2.15104	0.765952	0.00774461
280	Li, L. J., Zeng, D. H., Mao, R., & Yu, Z. Y. (2012). Nitrogen and phosphorus resorption of Artemisia scoparia, Chenopodium acuminatum, Cannabis sativa, and Phragmites communis under nitrogen and phosphorus additions in a semiarid grassland, China. Plant Soil Environ, 58(10), 446-451.	Keerqin Sandy Grassland, China	Grassland	42.58 N	122.21 E	6.4	450	6	N	g/m2/yr	+0	+20	AP	mg/kg	17.4	0.83	16.22	2.16	6	0.932184	-0.0702252	0.00333489
281	Zheng, M., Huang, J., Chen, H., Wang, H., & Mo, J. (2015). Responses of soil acid phosphatase and beta-glucosidase to nitrogen and phosphorus addition in two subtropical forests in southern China. European Journal of Soil Biology, 68, 77-84.	Dinghushan, Guangdong, China	Forest	23.09 N	112.3 E	21	1927	5	N	g/m2/yr	+0	+15	TN	g/kg	2.6	0.3	2.3	0.2	7	0.884615	-0.122602	0.00417501
282	Zheng, M., Huang, J., Chen, H., Wang, H., & Mo, J. (2015). Responses of soil acid phosphatase and beta-glucosidase to nitrogen and phosphorus addition in two subtropical forests in southern China. European Journal of Soil Biology, 68, 77-84.	Dinghushan, Guangdong, China	Forest	23.09 N	112.3 E	21	1927	5	N	g/m2/yr	+0	+15	AN	mg/kg	25.8	2.1	25	2.6	7	0.968992	-0.0314987	0.00348824
283	Zheng, M., Huang, J., Chen, H., Wang, H., & Mo, J. (2015). Responses of soil acid phosphatase and beta-glucosidase to nitrogen and phosphorus addition in two subtropical forests in southern China. European Journal of Soil Biology, 68, 77-84.	Dinghushan, Guangdong, China	Forest	23.09 N	112.3 E	21	1927	5	N	g/m2/yr	+0	+15	TP	g/kg	0.2	0.001	0.3	0.001	7	1.5	0.405465	7.22222e-06
284	Zheng, M., Huang, J., Chen, H., Wang, H., & Mo, J. (2015). Responses of soil acid phosphatase and beta-glucosidase to nitrogen and phosphorus addition in two subtropical forests in southern China. European Journal of Soil Biology, 68, 77-84.	Dinghushan, Guangdong, China	Forest	23.09 N	112.3 E	21	1927	5	N	g/m2/yr	+0	+15	AP	mg/kg	3.3	0.3	8	2.6	7	2.42424	0.885519	0.0227779
285	Zheng, M., Huang, J., Chen, H., Wang, H., & Mo, J. (2015). Responses of soil acid phosphatase and beta-glucosidase to nitrogen and phosphorus addition in two subtropical forests in southern China. European Journal of Soil Biology, 68, 77-84.	Dinghushan, Guangdong, China	Forest	23.09 N	112.3 E	21	1927	5	N	g/m2/yr	+0	+15	SOC	g/kg	39.5	4.3	37.9	3.5	7	0.959494	-0.0413496	0.00407577
286	Zheng, M., Huang, J., Chen, H., Wang, H., & Mo, J. (2015). Responses of soil acid phosphatase and beta-glucosidase to nitrogen and phosphorus addition in two subtropical forests in southern China. European Journal of Soil Biology, 68, 77-84.	Dinghushan, Guangdong, China	Forest	23.09 N	112.3 E	21	1927	5	N	g/m2/yr	+0	+15	TN	g/kg	1.6	0.1	1.7	0.1	7	1.0625	0.0606246	0.00147329
287	Zheng, M., Huang, J., Chen, H., Wang, H., & Mo, J. (2015). Responses of soil acid phosphatase and beta-glucosidase to nitrogen and phosphorus addition in two subtropical forests in southern China. European Journal of Soil Biology, 68, 77-84.	Dinghushan, Guangdong, China	Forest	23.09 N	112.3 E	21	1927	5	N	g/m2/yr	+0	+15	AN	mg/kg	15.8	1.9	19.1	1.5	7	1.20886	0.189678	0.00412568
288	Zheng, M., Huang, J., Chen, H., Wang, H., & Mo, J. (2015). Responses of soil acid phosphatase and beta-glucosidase to nitrogen and phosphorus addition in two subtropical forests in southern China. European Journal of Soil Biology, 68, 77-84.	Dinghushan, Guangdong, China	Forest	23.09 N	112.3 E	21	1927	5	N	g/m2/yr	+0	+15	TP	g/kg	0.2	0.001	0.3	0.001	7	1.5	0.405465	7.22222e-06
289	Zheng, M., Huang, J., Chen, H., Wang, H., & Mo, J. (2015). Responses of soil acid phosphatase and beta-glucosidase to nitrogen and phosphorus addition in two subtropical forests in southern China. European Journal of Soil Biology, 68, 77-84.	Dinghushan, Guangdong, China	Forest	23.09 N	112.3 E	21	1927	5	N	g/m2/yr	+0	+15	AP	mg/kg	1.9	0.3	4.4	1.3	7	2.31579	0.839751	0.0224448
290	Zheng, M., Huang, J., Chen, H., Wang, H., & Mo, J. (2015). Responses of soil acid phosphatase and beta-glucosidase to nitrogen and phosphorus addition in two subtropical forests in southern China. European Journal of Soil Biology, 68, 77-84.	Dinghushan, Guangdong, China	Forest	23.09 N	112.3 E	21	1927	5	N	g/m2/yr	+0	+15	SOC	g/kg	20.1	1.9	23.9	0.7	7	1.18905	0.173159	0.00195865
291	Hu, Y. L., Zeng, D. H., Liu, Y. X., Zhang, Y. L., Chen, Z. H., & Wang, Z. Q. (2010). Responses of soil chemical and biological properties to nitrogen addition in a Dahurian larch plantation in Northeast China. Plant and soil, 333(1-2), 81-92.	Maoershan, Heilongjiang, China	Forest	45.21 N	127.30 E	2.8	723	3	N	g/m2/yr	+0	+10	SOC	g/kg	98.17	4.29	100.45	9.22	6	1.02323	0.0229594	0.00344484
292	Hu, Y. L., Zeng, D. H., Liu, Y. X., Zhang, Y. L., Chen, Z. H., & Wang, Z. Q. (2010). Responses of soil chemical and biological properties to nitrogen addition in a Dahurian larch plantation in Northeast China. Plant and soil, 333(1-2), 81-92.	Maoershan, Heilongjiang, China	Forest	45.21 N	127.30 E	2.8	723	3	N	g/m2/yr	+0	+10	TN	g/kg	7.23	0.16	7.15	0.15	6	0.988935	-0.0111267	0.000309952
293	Hu, Y. L., Zeng, D. H., Liu, Y. X., Zhang, Y. L., Chen, Z. H., & Wang, Z. Q. (2010). Responses of soil chemical and biological properties to nitrogen addition in a Dahurian larch plantation in Northeast China. Plant and soil, 333(1-2), 81-92.	Maoershan, Heilongjiang, China	Forest	45.21 N	127.30 E	2.8	723	3	N	g/m2/yr	+0	+10	TP	g/kg	1.7	0.04	1.56	0.03	6	0.917647	-0.0859424	0.000307819
294	Hu, Y. L., Zeng, D. H., Liu, Y. X., Zhang, Y. L., Chen, Z. H., & Wang, Z. Q. (2010). Responses of soil chemical and biological properties to nitrogen addition in a Dahurian larch plantation in Northeast China. Plant and soil, 333(1-2), 81-92.	Maoershan, Heilongjiang, China	Forest	45.21 N	127.30 E	2.8	723	3	N	g/m2/yr	+0	+10	SOC	g/kg	51.93	2.72	46.71	5.55	6	0.89948	-0.105938	0.00562042
295	Hu, Y. L., Zeng, D. H., Liu, Y. X., Zhang, Y. L., Chen, Z. H., & Wang, Z. Q. (2010). Responses of soil chemical and biological properties to nitrogen addition in a Dahurian larch plantation in Northeast China. Plant and soil, 333(1-2), 81-92.	Maoershan, Heilongjiang, China	Forest	45.21 N	127.30 E	2.8	723	3	N	g/m2/yr	+0	+10	TN	g/kg	4.33	0.3	3.82	0.48	6	0.882217	-0.125317	0.00686311
296	Hu, Y. L., Zeng, D. H., Liu, Y. X., Zhang, Y. L., Chen, Z. H., & Wang, Z. Q. (2010). Responses of soil chemical and biological properties to nitrogen addition in a Dahurian larch plantation in Northeast China. Plant and soil, 333(1-2), 81-92.	Maoershan, Heilongjiang, China	Forest	45.21 N	127.30 E	2.8	723	3	N	g/m2/yr	+0	+10	TP	g/kg	1.47	0.07	1.32	0.1	6	0.897959	-0.107631	0.00266893
297	赵超, 张文文, 阮宏华, 徐长柏, & 曹国华. (2015). 模拟氮沉降对杨树人工林土壤微生物群落结构的影响. 生态学杂志, 34(2), 360-366. Zhao Chao, Zhang Wenwen, Ruan Honghua, Xu Changbai, & Cao Guohua. (2015). Effects of simulated nitrogen deposition on soil microbial community structure in poplar plantations. Journal of Ecology, 34 (2), 360-366.	Yancheng, Jiangshu, China	Forest	32.52 N	120.49 E	14.6	1050	3	N	g/m2/yr	+0	+5	SOC	g/kg	17.24	1.49	17.93	1.45	2	1.04002	0.039243	0.00466986
298	赵超, 张文文, 阮宏华, 徐长柏, & 曹国华. (2015). 模拟氮沉降对杨树人工林土壤微生物群落结构的影响. 生态学杂志, 34(2), 360-366. Zhao Chao, Zhang Wenwen, Ruan Honghua, Xu Changbai, & Cao Guohua. (2015). Effects of simulated nitrogen deposition on soil microbial community structure in poplar plantations. Journal of Ecology, 34 (2), 360-366.	Yancheng, Jiangshu, China	Forest	32.52 N	120.49 E	14.6	1050	3	N	g/m2/yr	+0	+5	TN	g/kg	1.67	0.14	1.55	0.11	2	0.928144	-0.0745687	0.00402143
299	赵超, 张文文, 阮宏华, 徐长柏, & 曹国华. (2015). 模拟氮沉降对杨树人工林土壤微生物群落结构的影响. 生态学杂志, 34(2), 360-366. Zhao Chao, Zhang Wenwen, Ruan Honghua, Xu Changbai, & Cao Guohua. (2015). Effects of simulated nitrogen deposition on soil microbial community structure in poplar plantations. Journal of Ecology, 34 (2), 360-366.	Yancheng, Jiangshu, China	Forest	32.52 N	120.49 E	14.6	1050	3	N	g/m2/yr	+0	+5	TP	g/kg	0.42	0.01	0.43	0.01	2	1.02381	0.0235305	0.000369242
300	赵超, 张文文, 阮宏华, 徐长柏, & 曹国华. (2015). 模拟氮沉降对杨树人工林土壤微生物群落结构的影响. 生态学杂志, 34(2), 360-366. Zhao Chao, Zhang Wenwen, Ruan Honghua, Xu Changbai, & Cao Guohua. (2015). Effects of simulated nitrogen deposition on soil microbial community structure in poplar plantations. Journal of Ecology, 34 (2), 360-366.	Yancheng, Jiangshu, China	Forest	32.52 N	120.49 E	14.6	1050	3	N	g/m2/yr	+0	+10	SOC	g/kg	17.24	1.49	17.53	2.22	2	1.01682	0.0166814	0.00783577
301	赵超, 张文文, 阮宏华, 徐长柏, & 曹国华. (2015). 模拟氮沉降对杨树人工林土壤微生物群落结构的影响. 生态学杂志, 34(2), 360-366. Zhao Chao, Zhang Wenwen, Ruan Honghua, Xu Changbai, & Cao Guohua. (2015). Effects of simulated nitrogen deposition on soil microbial community structure in poplar plantations. Journal of Ecology, 34 (2), 360-366.	Yancheng, Jiangshu, China	Forest	32.52 N	120.49 E	14.6	1050	3	N	g/m2/yr	+0	+10	TN	g/kg	1.67	0.14	1.67	0.16	2	1	0	0.00540237
302	赵超, 张文文, 阮宏华, 徐长柏, & 曹国华. (2015). 模拟氮沉降对杨树人工林土壤微生物群落结构的影响. 生态学杂志, 34(2), 360-366. Zhao Chao, Zhang Wenwen, Ruan Honghua, Xu Changbai, & Cao Guohua. (2015). Effects of simulated nitrogen deposition on soil microbial community structure in poplar plantations. Journal of Ecology, 34 (2), 360-366.	Yancheng, Jiangshu, China	Forest	32.52 N	120.49 E	14.6	1050	3	N	g/m2/yr	+0	+10	TP	g/kg	0.42	0.01	0.41	0.03	2	0.97619	-0.0240976	0.00197362
303	赵超, 张文文, 阮宏华, 徐长柏, & 曹国华. (2015). 模拟氮沉降对杨树人工林土壤微生物群落结构的影响. 生态学杂志, 34(2), 360-366. Zhao Chao, Zhang Wenwen, Ruan Honghua, Xu Changbai, & Cao Guohua. (2015). Effects of simulated nitrogen deposition on soil microbial community structure in poplar plantations. Journal of Ecology, 34 (2), 360-366.	Yancheng, Jiangshu, China	Forest	32.52 N	120.49 E	14.6	1050	3	N	g/m2/yr	+0	+15	SOC	g/kg	17.24	1.49	18.14	1.19	2	1.0522	0.0508872	0.00392436
304	赵超, 张文文, 阮宏华, 徐长柏, & 曹国华. (2015). 模拟氮沉降对杨树人工林土壤微生物群落结构的影响. 生态学杂志, 34(2), 360-366. Zhao Chao, Zhang Wenwen, Ruan Honghua, Xu Changbai, & Cao Guohua. (2015). Effects of simulated nitrogen deposition on soil microbial community structure in poplar plantations. Journal of Ecology, 34 (2), 360-366.	Yancheng, Jiangshu, China	Forest	32.52 N	120.49 E	14.6	1050	3	N	g/m2/yr	+0	+15	TN	g/kg	1.67	0.14	1.59	0.11	2	0.952096	-0.0490896	0.00393802
305	赵超, 张文文, 阮宏华, 徐长柏, & 曹国华. (2015). 模拟氮沉降对杨树人工林土壤微生物群落结构的影响. 生态学杂志, 34(2), 360-366. Zhao Chao, Zhang Wenwen, Ruan Honghua, Xu Changbai, & Cao Guohua. (2015). Effects of simulated nitrogen deposition on soil microbial community structure in poplar plantations. Journal of Ecology, 34 (2), 360-366.	Yancheng, Jiangshu, China	Forest	32.52 N	120.49 E	14.6	1050	3	N	g/m2/yr	+0	+15	TP	g/kg	0.42	0.01	0.42	0.03	2	1	0	0.00188964
306	赵超, 张文文, 阮宏华, 徐长柏, & 曹国华. (2015). 模拟氮沉降对杨树人工林土壤微生物群落结构的影响. 生态学杂志, 34(2), 360-366. Zhao Chao, Zhang Wenwen, Ruan Honghua, Xu Changbai, & Cao Guohua. (2015). Effects of simulated nitrogen deposition on soil microbial community structure in poplar plantations. Journal of Ecology, 34 (2), 360-366.	Yancheng, Jiangshu, China	Forest	32.52 N	120.49 E	14.6	1050	3	N	g/m2/yr	+0	+30	SOC	g/kg	17.24	1.49	18.04	0.09	2	1.0464	0.0453592	0.00249817
307	赵超, 张文文, 阮宏华, 徐长柏, & 曹国华. (2015). 模拟氮沉降对杨树人工林土壤微生物群落结构的影响. 生态学杂志, 34(2), 360-366. Zhao Chao, Zhang Wenwen, Ruan Honghua, Xu Changbai, & Cao Guohua. (2015). Effects of simulated nitrogen deposition on soil microbial community structure in poplar plantations. Journal of Ecology, 34 (2), 360-366.	Yancheng, Jiangshu, China	Forest	32.52 N	120.49 E	14.6	1050	3	N	g/m2/yr	+0	+30	TN	g/kg	1.67	0.14	1.87	0.45	2	1.11976	0.113115	0.0216454
308	赵超, 张文文, 阮宏华, 徐长柏, & 曹国华. (2015). 模拟氮沉降对杨树人工林土壤微生物群落结构的影响. 生态学杂志, 34(2), 360-366. Zhao Chao, Zhang Wenwen, Ruan Honghua, Xu Changbai, & Cao Guohua. (2015). Effects of simulated nitrogen deposition on soil microbial community structure in poplar plantations. Journal of Ecology, 34 (2), 360-366.	Yancheng, Jiangshu, China	Forest	32.52 N	120.49 E	14.6	1050	3	N	g/m2/yr	+0	+30	TP	g/kg	0.42	0.01	0.45	0.01	2	1.07143	0.0689929	0.000353574
309	蔡玉婷, 黄永芳, 张太平, 肖辉林, & 李跃林. (2013). 模拟氮沉降对木荷人工幼林地土壤氮素, 碳素和微生物量垂直分布的影响. 生态环境学报, 22(5), 755-760. Cai Yuting, Huang Yongfang, Zhang Taiping, Xiao Huilin, & Li Yuelin. (2013). Effects of simulated nitrogen deposition on vertical distribution of soil nitrogen, carbon, and microbial biomass in young plantations of Schima superba forest. Journal of Eco-Environment, 22 (5), 755 -760.	Guangdong, China	Forest	23.39 N	113.17 E	21.9	2093.3	3	N	g/m2/yr	+0	+5	TN	g/kg	0.93	0.06	0.93	0.15	2	1	0	0.010059
310	蔡玉婷, 黄永芳, 张太平, 肖辉林, & 李跃林. (2013). 模拟氮沉降对木荷人工幼林地土壤氮素, 碳素和微生物量垂直分布的影响. 生态环境学报, 22(5), 755-760. Cai Yuting, Huang Yongfang, Zhang Taiping, Xiao Huilin, & Li Yuelin. (2013). Effects of simulated nitrogen deposition on vertical distribution of soil nitrogen, carbon, and microbial biomass in young plantations of Schima superba forest. Journal of Eco-Environment, 22 (5), 755 -760.	Guangdong, China	Forest	23.39 N	113.17 E	21.9	2093.3	3	N	g/m2/yr	+0	+10	TN	g/kg	0.93	0.06	0.97	0.12	2	1.04301	0.0421115	0.00648894
311	蔡玉婷, 黄永芳, 张太平, 肖辉林, & 李跃林. (2013). 模拟氮沉降对木荷人工幼林地土壤氮素, 碳素和微生物量垂直分布的影响. 生态环境学报, 22(5), 755-760. Cai Yuting, Huang Yongfang, Zhang Taiping, Xiao Huilin, & Li Yuelin. (2013). Effects of simulated nitrogen deposition on vertical distribution of soil nitrogen, carbon, and microbial biomass in young plantations of Schima superba forest. Journal of Eco-Environment, 22 (5), 755 -760.	Guangdong, China	Forest	23.39 N	113.17 E	21.9	2093.3	3	N	g/m2/yr	+0	+5	TN	g/kg	0.9	0.1	0.9	0.1	2	1	0	0.00823045
312	蔡玉婷, 黄永芳, 张太平, 肖辉林, & 李跃林. (2013). 模拟氮沉降对木荷人工幼林地土壤氮素, 碳素和微生物量垂直分布的影响. 生态环境学报, 22(5), 755-760. Cai Yuting, Huang Yongfang, Zhang Taiping, Xiao Huilin, & Li Yuelin. (2013). Effects of simulated nitrogen deposition on vertical distribution of soil nitrogen, carbon, and microbial biomass in young plantations of Schima superba forest. Journal of Eco-Environment, 22 (5), 755 -760.	Guangdong, China	Forest	23.39 N	113.17 E	21.9	2093.3	3	N	g/m2/yr	+0	+10	TN	g/kg	0.9	0.1	0.75	0.06	2	0.833333	-0.182322	0.00624856
313	蔡玉婷, 黄永芳, 张太平, 肖辉林, & 李跃林. (2013). 模拟氮沉降对木荷人工幼林地土壤氮素, 碳素和微生物量垂直分布的影响. 生态环境学报, 22(5), 755-760. Cai Yuting, Huang Yongfang, Zhang Taiping, Xiao Huilin, & Li Yuelin. (2013). Effects of simulated nitrogen deposition on vertical distribution of soil nitrogen, carbon, and microbial biomass in young plantations of Schima superba forest. Journal of Eco-Environment, 22 (5), 755 -760.	Guangdong, China	Forest	23.39 N	113.17 E	21.9	2093.3	3	N	g/m2/yr	+0	+5	TC	g/kg	10	0.7	9.8	1.8	2	0.98	-0.0202027	0.0128786
314	蔡玉婷, 黄永芳, 张太平, 肖辉林, & 李跃林. (2013). 模拟氮沉降对木荷人工幼林地土壤氮素, 碳素和微生物量垂直分布的影响. 生态环境学报, 22(5), 755-760. Cai Yuting, Huang Yongfang, Zhang Taiping, Xiao Huilin, & Li Yuelin. (2013). Effects of simulated nitrogen deposition on vertical distribution of soil nitrogen, carbon, and microbial biomass in young plantations of Schima superba forest. Journal of Eco-Environment, 22 (5), 755 -760.	Guangdong, China	Forest	23.39 N	113.17 E	21.9	2093.3	3	N	g/m2/yr	+0	+10	TC	g/kg	10	0.7	10.7	1	2	1.07	0.0676586	0.0045448
315	蔡玉婷, 黄永芳, 张太平, 肖辉林, & 李跃林. (2013). 模拟氮沉降对木荷人工幼林地土壤氮素, 碳素和微生物量垂直分布的影响. 生态环境学报, 22(5), 755-760. Cai Yuting, Huang Yongfang, Zhang Taiping, Xiao Huilin, & Li Yuelin. (2013). Effects of simulated nitrogen deposition on vertical distribution of soil nitrogen, carbon, and microbial biomass in young plantations of Schima superba forest. Journal of Eco-Environment, 22 (5), 755 -760.	Guangdong, China	Forest	23.39 N	113.17 E	21.9	2093.3	3	N	g/m2/yr	+0	+5	TC	g/kg	8.9	0.8	8.6	1.2	2	0.966292	-0.0342891	0.00918326
316	蔡玉婷, 黄永芳, 张太平, 肖辉林, & 李跃林. (2013). 模拟氮沉降对木荷人工幼林地土壤氮素, 碳素和微生物量垂直分布的影响. 生态环境学报, 22(5), 755-760. Cai Yuting, Huang Yongfang, Zhang Taiping, Xiao Huilin, & Li Yuelin. (2013). Effects of simulated nitrogen deposition on vertical distribution of soil nitrogen, carbon, and microbial biomass in young plantations of Schima superba forest. Journal of Eco-Environment, 22 (5), 755 -760.	Guangdong, China	Forest	23.39 N	113.17 E	21.9	2093.3	3	N	g/m2/yr	+0	+10	TC	g/kg	8.9	0.8	7.8	0.8	2	0.876404	-0.131928	0.00619973
317	祁瑜, Mulder, J., 段雷, & 黄永梅. (2015). 模拟氮沉降对克氏针茅草原土壤有机碳的短期影响. 生态学报, 35(4), 1104-1113. Qi Yu, Mulder, J., Duan Lei, & Huang Yongmei. (2015). Short-term effects of simulated nitrogen deposition on soil organic carbon in S. krylovii steppe grasslands. Acta Ecologica Sinica, 35 (4), 1104-1113.	Inner Mongolia, China	Grassland	42.06 N	115.29 E	1.4	400	3	N	g/m2/yr	+0	+2	SOC	g/kg	17.88	1.69	20.38	1.08	1	1.13982	0.130871	0.00391404
318	祁瑜, Mulder, J., 段雷, & 黄永梅. (2015). 模拟氮沉降对克氏针茅草原土壤有机碳的短期影响. 生态学报, 35(4), 1104-1113. Qi Yu, Mulder, J., Duan Lei, & Huang Yongmei. (2015). Short-term effects of simulated nitrogen deposition on soil organic carbon in S. krylovii steppe grasslands. Acta Ecologica Sinica, 35 (4), 1104-1113.	Inner Mongolia, China	Grassland	42.06 N	115.29 E	1.4	400	3	N	g/m2/yr	+0	+2	TC	g/kg	19.62	1.49	22.52	1.37	1	1.14781	0.137854	0.00315607
319	祁瑜, Mulder, J., 段雷, & 黄永梅. (2015). 模拟氮沉降对克氏针茅草原土壤有机碳的短期影响. 生态学报, 35(4), 1104-1113. Qi Yu, Mulder, J., Duan Lei, & Huang Yongmei. (2015). Short-term effects of simulated nitrogen deposition on soil organic carbon in S. krylovii steppe grasslands. Acta Ecologica Sinica, 35 (4), 1104-1113.	Inner Mongolia, China	Grassland	42.06 N	115.29 E	1.4	400	3	N	g/m2/yr	+0	+5	SOC	g/kg	17.88	1.69	19.5	0.45	1	1.0906	0.0867317	0.00315546
320	祁瑜, Mulder, J., 段雷, & 黄永梅. (2015). 模拟氮沉降对克氏针茅草原土壤有机碳的短期影响. 生态学报, 35(4), 1104-1113. Qi Yu, Mulder, J., Duan Lei, & Huang Yongmei. (2015). Short-term effects of simulated nitrogen deposition on soil organic carbon in S. krylovii steppe grasslands. Acta Ecologica Sinica, 35 (4), 1104-1113.	Inner Mongolia, China	Grassland	42.06 N	115.29 E	1.4	400	3	N	g/m2/yr	+0	+5	TC	g/kg	19.62	1.49	22.69	0.89	1	1.15647	0.145375	0.00243529
321	祁瑜, Mulder, J., 段雷, & 黄永梅. (2015). 模拟氮沉降对克氏针茅草原土壤有机碳的短期影响. 生态学报, 35(4), 1104-1113. Qi Yu, Mulder, J., Duan Lei, & Huang Yongmei. (2015). Short-term effects of simulated nitrogen deposition on soil organic carbon in S. krylovii steppe grasslands. Acta Ecologica Sinica, 35 (4), 1104-1113.	Inner Mongolia, China	Grassland	42.06 N	115.29 E	1.4	400	3	N	g/m2/yr	+0	+10	SOC	g/kg	17.88	1.69	17.99	1.36	1	1.00615	0.00613328	0.00488294
322	祁瑜, Mulder, J., 段雷, & 黄永梅. (2015). 模拟氮沉降对克氏针茅草原土壤有机碳的短期影响. 生态学报, 35(4), 1104-1113. Qi Yu, Mulder, J., Duan Lei, & Huang Yongmei. (2015). Short-term effects of simulated nitrogen deposition on soil organic carbon in S. krylovii steppe grasslands. Acta Ecologica Sinica, 35 (4), 1104-1113.	Inner Mongolia, China	Grassland	42.06 N	115.29 E	1.4	400	3	N	g/m2/yr	+0	+10	TC	g/kg	19.62	1.49	21.14	1.37	1	1.07747	0.0746175	0.00332238
323	祁瑜, Mulder, J., 段雷, & 黄永梅. (2015). 模拟氮沉降对克氏针茅草原土壤有机碳的短期影响. 生态学报, 35(4), 1104-1113. Qi Yu, Mulder, J., Duan Lei, & Huang Yongmei. (2015). Short-term effects of simulated nitrogen deposition on soil organic carbon in S. krylovii steppe grasslands. Acta Ecologica Sinica, 35 (4), 1104-1113.	Inner Mongolia, China	Grassland	42.06 N	115.29 E	1.4	400	3	N	g/m2/yr	+0	+25	SOC	g/kg	17.88	1.69	17.66	0.77	1	0.987696	-0.0123806	0.00361164
324	祁瑜, Mulder, J., 段雷, & 黄永梅. (2015). 模拟氮沉降对克氏针茅草原土壤有机碳的短期影响. 生态学报, 35(4), 1104-1113. Qi Yu, Mulder, J., Duan Lei, & Huang Yongmei. (2015). Short-term effects of simulated nitrogen deposition on soil organic carbon in S. krylovii steppe grasslands. Acta Ecologica Sinica, 35 (4), 1104-1113.	Inner Mongolia, China	Grassland	42.06 N	115.29 E	1.4	400	3	N	g/m2/yr	+0	+25	TC	g/kg	19.62	1.49	19.94	1.4	1	1.01631	0.0161783	0.00356562
325	祁瑜, Mulder, J., 段雷, & 黄永梅. (2015). 模拟氮沉降对克氏针茅草原土壤有机碳的短期影响. 生态学报, 35(4), 1104-1113. Qi Yu, Mulder, J., Duan Lei, & Huang Yongmei. (2015). Short-term effects of simulated nitrogen deposition on soil organic carbon in S. krylovii steppe grasslands. Acta Ecologica Sinica, 35 (4), 1104-1113.	Inner Mongolia, China	Grassland	42.06 N	115.29 E	1.4	400	3	N	g/m2/yr	+0	+50	SOC	g/kg	17.88	1.69	17.56	2.34	1	0.982103	-0.0180592	0.00889713
326	祁瑜, Mulder, J., 段雷, & 黄永梅. (2015). 模拟氮沉降对克氏针茅草原土壤有机碳的短期影响. 生态学报, 35(4), 1104-1113. Qi Yu, Mulder, J., Duan Lei, & Huang Yongmei. (2015). Short-term effects of simulated nitrogen deposition on soil organic carbon in S. krylovii steppe grasslands. Acta Ecologica Sinica, 35 (4), 1104-1113.	Inner Mongolia, China	Grassland	42.06 N	115.29 E	1.4	400	3	N	g/m2/yr	+0	+50	TC	g/kg	19.62	1.49	18.44	1.82	1	0.939857	-0.0620272	0.00516957
327	祁瑜, Mulder, J., 段雷, & 黄永梅. (2015). 模拟氮沉降对克氏针茅草原土壤有机碳的短期影响. 生态学报, 35(4), 1104-1113. Qi Yu, Mulder, J., Duan Lei, & Huang Yongmei. (2015). Short-term effects of simulated nitrogen deposition on soil organic carbon in S. krylovii steppe grasslands. Acta Ecologica Sinica, 35 (4), 1104-1113.	Inner Mongolia, China	Grassland	42.06 N	115.29 E	1.4	400	3	N	g/m2/yr	+0	+2	SOC	g/kg	17	0.67	19.9	0.46	1	1.17059	0.157506	0.000695872
328	祁瑜, Mulder, J., 段雷, & 黄永梅. (2015). 模拟氮沉降对克氏针茅草原土壤有机碳的短期影响. 生态学报, 35(4), 1104-1113. Qi Yu, Mulder, J., Duan Lei, & Huang Yongmei. (2015). Short-term effects of simulated nitrogen deposition on soil organic carbon in S. krylovii steppe grasslands. Acta Ecologica Sinica, 35 (4), 1104-1113.	Inner Mongolia, China	Grassland	42.06 N	115.29 E	1.4	400	3	N	g/m2/yr	+0	+2	TC	g/kg	18.05	0.18	21.26	0.65	1	1.17784	0.163682	0.000344736
329	祁瑜, Mulder, J., 段雷, & 黄永梅. (2015). 模拟氮沉降对克氏针茅草原土壤有机碳的短期影响. 生态学报, 35(4), 1104-1113. Qi Yu, Mulder, J., Duan Lei, & Huang Yongmei. (2015). Short-term effects of simulated nitrogen deposition on soil organic carbon in S. krylovii steppe grasslands. Acta Ecologica Sinica, 35 (4), 1104-1113.	Inner Mongolia, China	Grassland	42.06 N	115.29 E	1.4	400	3	N	g/m2/yr	+0	+5	SOC	g/kg	17	0.67	19	1.01	1	1.11765	0.111226	0.00145968
330	祁瑜, Mulder, J., 段雷, & 黄永梅. (2015). 模拟氮沉降对克氏针茅草原土壤有机碳的短期影响. 生态学报, 35(4), 1104-1113. Qi Yu, Mulder, J., Duan Lei, & Huang Yongmei. (2015). Short-term effects of simulated nitrogen deposition on soil organic carbon in S. krylovii steppe grasslands. Acta Ecologica Sinica, 35 (4), 1104-1113.	Inner Mongolia, China	Grassland	42.06 N	115.29 E	1.4	400	3	N	g/m2/yr	+0	+5	TC	g/kg	18.05	0.18	22.05	0.71	1	1.22161	0.200167	0.000378753
331	祁瑜, Mulder, J., 段雷, & 黄永梅. (2015). 模拟氮沉降对克氏针茅草原土壤有机碳的短期影响. 生态学报, 35(4), 1104-1113. Qi Yu, Mulder, J., Duan Lei, & Huang Yongmei. (2015). Short-term effects of simulated nitrogen deposition on soil organic carbon in S. krylovii steppe grasslands. Acta Ecologica Sinica, 35 (4), 1104-1113.	Inner Mongolia, China	Grassland	42.06 N	115.29 E	1.4	400	3	N	g/m2/yr	+0	+10	SOC	g/kg	17	0.67	17.78	1.2	1	1.04588	0.0448609	0.00203613
332	祁瑜, Mulder, J., 段雷, & 黄永梅. (2015). 模拟氮沉降对克氏针茅草原土壤有机碳的短期影响. 生态学报, 35(4), 1104-1113. Qi Yu, Mulder, J., Duan Lei, & Huang Yongmei. (2015). Short-term effects of simulated nitrogen deposition on soil organic carbon in S. krylovii steppe grasslands. Acta Ecologica Sinica, 35 (4), 1104-1113.	Inner Mongolia, China	Grassland	42.06 N	115.29 E	1.4	400	3	N	g/m2/yr	+0	+10	TC	g/kg	18.05	0.18	19.52	0.96	1	1.08144	0.0782939	0.000839384
333	祁瑜, Mulder, J., 段雷, & 黄永梅. (2015). 模拟氮沉降对克氏针茅草原土壤有机碳的短期影响. 生态学报, 35(4), 1104-1113. Qi Yu, Mulder, J., Duan Lei, & Huang Yongmei. (2015). Short-term effects of simulated nitrogen deposition on soil organic carbon in S. krylovii steppe grasslands. Acta Ecologica Sinica, 35 (4), 1104-1113.	Inner Mongolia, China	Grassland	42.06 N	115.29 E	1.4	400	3	N	g/m2/yr	+0	+25	SOC	g/kg	17	0.67	17.76	0.52	1	1.04471	0.0437354	0.000803521
334	祁瑜, Mulder, J., 段雷, & 黄永梅. (2015). 模拟氮沉降对克氏针茅草原土壤有机碳的短期影响. 生态学报, 35(4), 1104-1113. Qi Yu, Mulder, J., Duan Lei, & Huang Yongmei. (2015). Short-term effects of simulated nitrogen deposition on soil organic carbon in S. krylovii steppe grasslands. Acta Ecologica Sinica, 35 (4), 1104-1113.	Inner Mongolia, China	Grassland	42.06 N	115.29 E	1.4	400	3	N	g/m2/yr	+0	+25	TC	g/kg	18.05	0.18	19.59	0.4	1	1.08532	0.0818735	0.000172122
335	祁瑜, Mulder, J., 段雷, & 黄永梅. (2015). 模拟氮沉降对克氏针茅草原土壤有机碳的短期影响. 生态学报, 35(4), 1104-1113. Qi Yu, Mulder, J., Duan Lei, & Huang Yongmei. (2015). Short-term effects of simulated nitrogen deposition on soil organic carbon in S. krylovii steppe grasslands. Acta Ecologica Sinica, 35 (4), 1104-1113.	Inner Mongolia, China	Grassland	42.06 N	115.29 E	1.4	400	3	N	g/m2/yr	+0	+50	SOC	g/kg	17	0.67	17.02	2.65	1	1.00118	0.00117578	0.00859851
336	祁瑜, Mulder, J., 段雷, & 黄永梅. (2015). 模拟氮沉降对克氏针茅草原土壤有机碳的短期影响. 生态学报, 35(4), 1104-1113. Qi Yu, Mulder, J., Duan Lei, & Huang Yongmei. (2015). Short-term effects of simulated nitrogen deposition on soil organic carbon in S. krylovii steppe grasslands. Acta Ecologica Sinica, 35 (4), 1104-1113.	Inner Mongolia, China	Grassland	42.06 N	115.29 E	1.4	400	3	N	g/m2/yr	+0	+50	TC	g/kg	18.05	0.18	18.86	2.74	1	1.04488	0.0438976	0.00706867
337	朱敏, 张振华, 于君宝, 吴立新, 韩广轩, 杨利琼, ... & 王光美. (2013). 氮沉降对黄河三角洲芦苇湿地土壤呼吸的影响. 植物生态学报, 37(6), 517-529. Zhu Min, Zhang Zhenhua, Yu Junbao, Wu Lixin, Han Guangxuan, Yang Liqiong, ... & Wang Guangmei. (2013). Effects of nitrogen deposition on soil respiration of reed wetlands in the Yellow River Delta. Chinese Journal of Plant Ecology, 37 (6), 517-529.	Shandong, China	Wetland	37.45 N	118.59 E	12.9	580	3	N	g/m2/yr	+0	+5	AN	mg/kg	19.5	2.9	38.5	7.9	1	1.97436	0.680244	0.0214073
338	朱敏, 张振华, 于君宝, 吴立新, 韩广轩, 杨利琼, ... & 王光美. (2013). 氮沉降对黄河三角洲芦苇湿地土壤呼吸的影响. 植物生态学报, 37(6), 517-529. Zhu Min, Zhang Zhenhua, Yu Junbao, Wu Lixin, Han Guangxuan, Yang Liqiong, ... & Wang Guangmei. (2013). Effects of nitrogen deposition on soil respiration of reed wetlands in the Yellow River Delta. Chinese Journal of Plant Ecology, 37 (6), 517-529.	Shandong, China	Wetland	37.45 N	118.59 E	12.9	580	3	N	g/m2/yr	+0	+5	TN	g/kg	0.6	0	0.8	0.1	1	1.33333	0.287682	0.00520833
339	朱敏, 张振华, 于君宝, 吴立新, 韩广轩, 杨利琼, ... & 王光美. (2013). 氮沉降对黄河三角洲芦苇湿地土壤呼吸的影响. 植物生态学报, 37(6), 517-529. Zhu Min, Zhang Zhenhua, Yu Junbao, Wu Lixin, Han Guangxuan, Yang Liqiong, ... & Wang Guangmei. (2013). Effects of nitrogen deposition on soil respiration of reed wetlands in the Yellow River Delta. Chinese Journal of Plant Ecology, 37 (6), 517-529.	Shandong, China	Wetland	37.45 N	118.59 E	12.9	580	3	N	g/m2/yr	+0	+5	TC	g/kg	15.7	0.2	18.9	1.3	1	1.20382	0.185501	0.00163113
340	朱敏, 张振华, 于君宝, 吴立新, 韩广轩, 杨利琼, ... & 王光美. (2013). 氮沉降对黄河三角洲芦苇湿地土壤呼吸的影响. 植物生态学报, 37(6), 517-529. Zhu Min, Zhang Zhenhua, Yu Junbao, Wu Lixin, Han Guangxuan, Yang Liqiong, ... & Wang Guangmei. (2013). Effects of nitrogen deposition on soil respiration of reed wetlands in the Yellow River Delta. Chinese Journal of Plant Ecology, 37 (6), 517-529.	Shandong, China	Wetland	37.45 N	118.59 E	12.9	580	3	N	g/m2/yr	+0	+5	SOC	g/kg	4.2	0.4	9.8	0.7	1	2.33333	0.847298	0.00472411
341	朱敏, 张振华, 于君宝, 吴立新, 韩广轩, 杨利琼, ... & 王光美. (2013). 氮沉降对黄河三角洲芦苇湿地土壤呼吸的影响. 植物生态学报, 37(6), 517-529. Zhu Min, Zhang Zhenhua, Yu Junbao, Wu Lixin, Han Guangxuan, Yang Liqiong, ... & Wang Guangmei. (2013). Effects of nitrogen deposition on soil respiration of reed wetlands in the Yellow River Delta. Chinese Journal of Plant Ecology, 37 (6), 517-529.	Shandong, China	Wetland	37.45 N	118.59 E	12.9	580	3	N	g/m2/yr	+0	+10	AN	mg/kg	19.5	2.9	41.4	11	1	2.12308	0.752866	0.0309046
342	朱敏, 张振华, 于君宝, 吴立新, 韩广轩, 杨利琼, ... & 王光美. (2013). 氮沉降对黄河三角洲芦苇湿地土壤呼吸的影响. 植物生态学报, 37(6), 517-529. Zhu Min, Zhang Zhenhua, Yu Junbao, Wu Lixin, Han Guangxuan, Yang Liqiong, ... & Wang Guangmei. (2013). Effects of nitrogen deposition on soil respiration of reed wetlands in the Yellow River Delta. Chinese Journal of Plant Ecology, 37 (6), 517-529.	Shandong, China	Wetland	37.45 N	118.59 E	12.9	580	3	N	g/m2/yr	+0	+10	TN	g/kg	0.6	0	0.5	0.001	1	0.833333	-0.182322	1.33333e-06
343	朱敏, 张振华, 于君宝, 吴立新, 韩广轩, 杨利琼, ... & 王光美. (2013). 氮沉降对黄河三角洲芦苇湿地土壤呼吸的影响. 植物生态学报, 37(6), 517-529. Zhu Min, Zhang Zhenhua, Yu Junbao, Wu Lixin, Han Guangxuan, Yang Liqiong, ... & Wang Guangmei. (2013). Effects of nitrogen deposition on soil respiration of reed wetlands in the Yellow River Delta. Chinese Journal of Plant Ecology, 37 (6), 517-529.	Shandong, China	Wetland	37.45 N	118.59 E	12.9	580	3	N	g/m2/yr	+0	+10	TC	g/kg	15.7	0.2	17.1	1	1	1.08917	0.0854178	0.00119404
344	朱敏, 张振华, 于君宝, 吴立新, 韩广轩, 杨利琼, ... & 王光美. (2013). 氮沉降对黄河三角洲芦苇湿地土壤呼吸的影响. 植物生态学报, 37(6), 517-529. Zhu Min, Zhang Zhenhua, Yu Junbao, Wu Lixin, Han Guangxuan, Yang Liqiong, ... & Wang Guangmei. (2013). Effects of nitrogen deposition on soil respiration of reed wetlands in the Yellow River Delta. Chinese Journal of Plant Ecology, 37 (6), 517-529.	Shandong, China	Wetland	37.45 N	118.59 E	12.9	580	3	N	g/m2/yr	+0	+10	SOC	g/kg	4.2	0.4	8.4	0.3	1	2	0.693147	0.0034486
345	朱敏, 张振华, 于君宝, 吴立新, 韩广轩, 杨利琼, ... & 王光美. (2013). 氮沉降对黄河三角洲芦苇湿地土壤呼吸的影响. 植物生态学报, 37(6), 517-529. Zhu Min, Zhang Zhenhua, Yu Junbao, Wu Lixin, Han Guangxuan, Yang Liqiong, ... & Wang Guangmei. (2013). Effects of nitrogen deposition on soil respiration of reed wetlands in the Yellow River Delta. Chinese Journal of Plant Ecology, 37 (6), 517-529.	Shandong, China	Wetland	37.45 N	118.59 E	12.9	580	3	N	g/m2/yr	+0	+5	AN	mg/kg	17.2	1.7	30	5.8	1	1.74419	0.556288	0.0157155
346	朱敏, 张振华, 于君宝, 吴立新, 韩广轩, 杨利琼, ... & 王光美. (2013). 氮沉降对黄河三角洲芦苇湿地土壤呼吸的影响. 植物生态学报, 37(6), 517-529. Zhu Min, Zhang Zhenhua, Yu Junbao, Wu Lixin, Han Guangxuan, Yang Liqiong, ... & Wang Guangmei. (2013). Effects of nitrogen deposition on soil respiration of reed wetlands in the Yellow River Delta. Chinese Journal of Plant Ecology, 37 (6), 517-529.	Shandong, China	Wetland	37.45 N	118.59 E	12.9	580	3	N	g/m2/yr	+0	+5	TN	g/kg	0.5	0.1	0.7	0.1	1	1.4	0.336472	0.0201361
347	朱敏, 张振华, 于君宝, 吴立新, 韩广轩, 杨利琼, ... & 王光美. (2013). 氮沉降对黄河三角洲芦苇湿地土壤呼吸的影响. 植物生态学报, 37(6), 517-529. Zhu Min, Zhang Zhenhua, Yu Junbao, Wu Lixin, Han Guangxuan, Yang Liqiong, ... & Wang Guangmei. (2013). Effects of nitrogen deposition on soil respiration of reed wetlands in the Yellow River Delta. Chinese Journal of Plant Ecology, 37 (6), 517-529.	Shandong, China	Wetland	37.45 N	118.59 E	12.9	580	3	N	g/m2/yr	+0	+5	TC	g/kg	13.8	0.5	18	0.5	1	1.30435	0.265703	0.000694785
348	朱敏, 张振华, 于君宝, 吴立新, 韩广轩, 杨利琼, ... & 王光美. (2013). 氮沉降对黄河三角洲芦苇湿地土壤呼吸的影响. 植物生态学报, 37(6), 517-529. Zhu Min, Zhang Zhenhua, Yu Junbao, Wu Lixin, Han Guangxuan, Yang Liqiong, ... & Wang Guangmei. (2013). Effects of nitrogen deposition on soil respiration of reed wetlands in the Yellow River Delta. Chinese Journal of Plant Ecology, 37 (6), 517-529.	Shandong, China	Wetland	37.45 N	118.59 E	12.9	580	3	N	g/m2/yr	+0	+5	SOC	g/kg	3	0.3	8.4	0.3	1	2.8	1.02962	0.0037585
349	朱敏, 张振华, 于君宝, 吴立新, 韩广轩, 杨利琼, ... & 王光美. (2013). 氮沉降对黄河三角洲芦苇湿地土壤呼吸的影响. 植物生态学报, 37(6), 517-529. Zhu Min, Zhang Zhenhua, Yu Junbao, Wu Lixin, Han Guangxuan, Yang Liqiong, ... & Wang Guangmei. (2013). Effects of nitrogen deposition on soil respiration of reed wetlands in the Yellow River Delta. Chinese Journal of Plant Ecology, 37 (6), 517-529.	Shandong, China	Wetland	37.45 N	118.59 E	12.9	580	3	N	g/m2/yr	+0	+10	AN	mg/kg	17.2	1.7	27.3	3.9	1	1.58721	0.461977	0.010059
350	朱敏, 张振华, 于君宝, 吴立新, 韩广轩, 杨利琼, ... & 王光美. (2013). 氮沉降对黄河三角洲芦苇湿地土壤呼吸的影响. 植物生态学报, 37(6), 517-529. Zhu Min, Zhang Zhenhua, Yu Junbao, Wu Lixin, Han Guangxuan, Yang Liqiong, ... & Wang Guangmei. (2013). Effects of nitrogen deposition on soil respiration of reed wetlands in the Yellow River Delta. Chinese Journal of Plant Ecology, 37 (6), 517-529.	Shandong, China	Wetland	37.45 N	118.59 E	12.9	580	3	N	g/m2/yr	+0	+10	TN	g/kg	0.5	0.1	0.9	0.1	1	1.8	0.587787	0.0174486
351	朱敏, 张振华, 于君宝, 吴立新, 韩广轩, 杨利琼, ... & 王光美. (2013). 氮沉降对黄河三角洲芦苇湿地土壤呼吸的影响. 植物生态学报, 37(6), 517-529. Zhu Min, Zhang Zhenhua, Yu Junbao, Wu Lixin, Han Guangxuan, Yang Liqiong, ... & Wang Guangmei. (2013). Effects of nitrogen deposition on soil respiration of reed wetlands in the Yellow River Delta. Chinese Journal of Plant Ecology, 37 (6), 517-529.	Shandong, China	Wetland	37.45 N	118.59 E	12.9	580	3	N	g/m2/yr	+0	+10	TC	g/kg	13.8	0.5	18.5	1.3	1	1.34058	0.293102	0.00208355
352	朱敏, 张振华, 于君宝, 吴立新, 韩广轩, 杨利琼, ... & 王光美. (2013). 氮沉降对黄河三角洲芦苇湿地土壤呼吸的影响. 植物生态学报, 37(6), 517-529. Zhu Min, Zhang Zhenhua, Yu Junbao, Wu Lixin, Han Guangxuan, Yang Liqiong, ... & Wang Guangmei. (2013). Effects of nitrogen deposition on soil respiration of reed wetlands in the Yellow River Delta. Chinese Journal of Plant Ecology, 37 (6), 517-529.	Shandong, China	Wetland	37.45 N	118.59 E	12.9	580	3	N	g/m2/yr	+0	+10	SOC	g/kg	3	0.3	6.9	0.4	1	2.3	0.832909	0.00445355
353	刘瑜, 高志建, 尹飞虎, & 吕宁. (2014). 土壤养分及棉花植株干物质量对大气 CO2 浓度升高的响应. 广东农业科学, 41(17), 58-61. Liu Yu, Gao Zhijian, Yin Feihu, & Lu Ning. (2014). Response of soil nutrients and cotton plant dry matter to elevated atmospheric CO2 concentration. Guangdong Agricultural Sciences, 41 (17), 58-61.	Shihezi, Xinjiang, China	Cropland	43.26 N	84.58 E	25.6	166.4	3	N	g/m2/yr	+0	+30	SOC	g/kg	9.8	1.4	11.5	0.5	1	1.17347	0.159965	0.00743284
354	刘瑜, 高志建, 尹飞虎, & 吕宁. (2014). 土壤养分及棉花植株干物质量对大气 CO2 浓度升高的响应. 广东农业科学, 41(17), 58-61. Liu Yu, Gao Zhijian, Yin Feihu, & Lu Ning. (2014). Response of soil nutrients and cotton plant dry matter to elevated atmospheric CO2 concentration. Guangdong Agricultural Sciences, 41 (17), 58-61.	Shihezi, Xinjiang, China	Cropland	43.26 N	84.58 E	25.6	166.4	3	CO2	μmol/mol	360	540	SOC	g/kg	9.8	1.4	9.9	1.4	1	1.0102	0.0101524	0.0134687
355	刘瑜, 高志建, 尹飞虎, & 吕宁. (2014). 土壤养分及棉花植株干物质量对大气 CO2 浓度升高的响应. 广东农业科学, 41(17), 58-61. Liu Yu, Gao Zhijian, Yin Feihu, & Lu Ning. (2014). Response of soil nutrients and cotton plant dry matter to elevated atmospheric CO2 concentration. Guangdong Agricultural Sciences, 41 (17), 58-61.	Shihezi, Xinjiang, China	Cropland	43.26 N	84.58 E	25.6	166.4	3	CO2	μmol/mol	360	720	SOC	g/kg	9.8	1.4	9.9	1.4	1	1.0102	0.0101524	0.0134687
356	刘瑜, 高志建, 尹飞虎, & 吕宁. (2014). 土壤养分及棉花植株干物质量对大气 CO2 浓度升高的响应. 广东农业科学, 41(17), 58-61. Liu Yu, Gao Zhijian, Yin Feihu, & Lu Ning. (2014). Response of soil nutrients and cotton plant dry matter to elevated atmospheric CO2 concentration. Guangdong Agricultural Sciences, 41 (17), 58-61.	Shihezi, Xinjiang, China	Cropland	43.26 N	84.58 E	25.6	166.4	3	CO2+N	μmol/mol+g/m2	360++0	540++30	SOC	g/kg	9.8	1.4	8.1	1.8	1	0.826531	-0.190518	0.0232636
357	刘瑜, 高志建, 尹飞虎, & 吕宁. (2014). 土壤养分及棉花植株干物质量对大气 CO2 浓度升高的响应. 广东农业科学, 41(17), 58-61. Liu Yu, Gao Zhijian, Yin Feihu, & Lu Ning. (2014). Response of soil nutrients and cotton plant dry matter to elevated atmospheric CO2 concentration. Guangdong Agricultural Sciences, 41 (17), 58-61.	Shihezi, Xinjiang, China	Cropland	43.26 N	84.58 E	25.6	166.4	3	CO2+N	μmol/mol+g/m2	360++0	720++30	SOC	g/kg	9.8	1.4	7.8	1	1	0.795918	-0.228259	0.0122816
358	刘瑜, 高志建, 尹飞虎, & 吕宁. (2014). 土壤养分及棉花植株干物质量对大气 CO2 浓度升高的响应. 广东农业科学, 41(17), 58-61. Liu Yu, Gao Zhijian, Yin Feihu, & Lu Ning. (2014). Response of soil nutrients and cotton plant dry matter to elevated atmospheric CO2 concentration. Guangdong Agricultural Sciences, 41 (17), 58-61.	Shihezi, Xinjiang, China	Cropland	43.26 N	84.58 E	25.6	166.4	3	N	g/m2/yr	+0	+30	AN	mg/kg	57	9	55	11	1	0.964912	-0.0357181	0.0216436
359	刘瑜, 高志建, 尹飞虎, & 吕宁. (2014). 土壤养分及棉花植株干物质量对大气 CO2 浓度升高的响应. 广东农业科学, 41(17), 58-61. Liu Yu, Gao Zhijian, Yin Feihu, & Lu Ning. (2014). Response of soil nutrients and cotton plant dry matter to elevated atmospheric CO2 concentration. Guangdong Agricultural Sciences, 41 (17), 58-61.	Shihezi, Xinjiang, China	Cropland	43.26 N	84.58 E	25.6	166.4	3	CO2	μmol/mol	360	540	AN	mg/kg	57	9	70	6	1	1.22807	0.205444	0.0107592
360	刘瑜, 高志建, 尹飞虎, & 吕宁. (2014). 土壤养分及棉花植株干物质量对大气 CO2 浓度升高的响应. 广东农业科学, 41(17), 58-61. Liu Yu, Gao Zhijian, Yin Feihu, & Lu Ning. (2014). Response of soil nutrients and cotton plant dry matter to elevated atmospheric CO2 concentration. Guangdong Agricultural Sciences, 41 (17), 58-61.	Shihezi, Xinjiang, China	Cropland	43.26 N	84.58 E	25.6	166.4	3	CO2	μmol/mol	360	720	AN	mg/kg	57	9	82	15	1	1.4386	0.363668	0.0194643
361	刘瑜, 高志建, 尹飞虎, & 吕宁. (2014). 土壤养分及棉花植株干物质量对大气 CO2 浓度升高的响应. 广东农业科学, 41(17), 58-61. Liu Yu, Gao Zhijian, Yin Feihu, & Lu Ning. (2014). Response of soil nutrients and cotton plant dry matter to elevated atmospheric CO2 concentration. Guangdong Agricultural Sciences, 41 (17), 58-61.	Shihezi, Xinjiang, China	Cropland	43.26 N	84.58 E	25.6	166.4	3	CO2+N	μmol/mol+g/m2	360++0	540++30	AN	mg/kg	57	9	56	10	1	0.982456	-0.0176996	0.0189395
362	刘瑜, 高志建, 尹飞虎, & 吕宁. (2014). 土壤养分及棉花植株干物质量对大气 CO2 浓度升高的响应. 广东农业科学, 41(17), 58-61. Liu Yu, Gao Zhijian, Yin Feihu, & Lu Ning. (2014). Response of soil nutrients and cotton plant dry matter to elevated atmospheric CO2 concentration. Guangdong Agricultural Sciences, 41 (17), 58-61.	Shihezi, Xinjiang, China	Cropland	43.26 N	84.58 E	25.6	166.4	3	CO2+N	μmol/mol+g/m2	360++0	720++30	AN	mg/kg	57	9	106	10	1	1.85965	0.620388	0.0112769
363	李伏生, & 康绍忠. (2002). CO2浓度升高、氮和水分对春小麦养分吸收和土壤养分的效应. 植物营养与肥料学报, 8(3), 303-309. Li Fusheng, & Kang Shaozhong. (2002). Effects of elevated CO2 concentration, nitrogen and water on nutrient uptake and soil nutrients in spring wheat. Journal of Plant Nutrition and Fertilizer, 8 (3), 303-309.	Ganquan, Yan'an, Shanxi, China	Cropland	36.60 N	108.45 E	19	126.3	3	CO2	μmol/mol	350	700	AN	mg/kg	10.5	0.7	8.2	1.4	0.25	0.780952	-0.247241	0.0111979
364	李伏生, & 康绍忠. (2002). CO2浓度升高、氮和水分对春小麦养分吸收和土壤养分的效应. 植物营养与肥料学报, 8(3), 303-309. Li Fusheng, & Kang Shaozhong. (2002). Effects of elevated CO2 concentration, nitrogen and water on nutrient uptake and soil nutrients in spring wheat. Journal of Plant Nutrition and Fertilizer, 8 (3), 303-309.	Ganquan, Yan'an, Shanxi, China	Cropland	36.60 N	108.45 E	19	126.3	3	CO2	μmol/mol	350	700	AP	mg/kg	39.6	3.5	39	1.3	0.25	0.984848	-0.0152675	0.00297427
365	李伏生, & 康绍忠. (2002). CO2浓度升高、氮和水分对春小麦养分吸收和土壤养分的效应. 植物营养与肥料学报, 8(3), 303-309. Li Fusheng, & Kang Shaozhong. (2002). Effects of elevated CO2 concentration, nitrogen and water on nutrient uptake and soil nutrients in spring wheat. Journal of Plant Nutrition and Fertilizer, 8 (3), 303-309.	Ganquan, Yan'an, Shanxi, China	Cropland	36.60 N	108.45 E	19	126.3	3	CO2	μmol/mol	350	700	AK	mg/kg	168.8	5.5	171.6	5.7	0.25	1.01659	0.0164516	0.000721668
366	李伏生, & 康绍忠. (2002). CO2浓度升高、氮和水分对春小麦养分吸收和土壤养分的效应. 植物营养与肥料学报, 8(3), 303-309. Li Fusheng, & Kang Shaozhong. (2002). Effects of elevated CO2 concentration, nitrogen and water on nutrient uptake and soil nutrients in spring wheat. Journal of Plant Nutrition and Fertilizer, 8 (3), 303-309.	Ganquan, Yan'an, Shanxi, China	Cropland	36.60 N	108.45 E	19	126.3	3	N	g/m2/yr	+0	+10	AN	mg/kg	10.5	0.7	9.1	1.5	0.25	0.866667	-0.143101	0.0105384
367	李伏生, & 康绍忠. (2002). CO2浓度升高、氮和水分对春小麦养分吸收和土壤养分的效应. 植物营养与肥料学报, 8(3), 303-309. Li Fusheng, & Kang Shaozhong. (2002). Effects of elevated CO2 concentration, nitrogen and water on nutrient uptake and soil nutrients in spring wheat. Journal of Plant Nutrition and Fertilizer, 8 (3), 303-309.	Ganquan, Yan'an, Shanxi, China	Cropland	36.60 N	108.45 E	19	126.3	3	N	g/m2/yr	+0	+10	AP	mg/kg	39.6	3.5	34.6	1.3	0.25	0.873737	-0.134975	0.00307446
368	李伏生, & 康绍忠. (2002). CO2浓度升高、氮和水分对春小麦养分吸收和土壤养分的效应. 植物营养与肥料学报, 8(3), 303-309. Li Fusheng, & Kang Shaozhong. (2002). Effects of elevated CO2 concentration, nitrogen and water on nutrient uptake and soil nutrients in spring wheat. Journal of Plant Nutrition and Fertilizer, 8 (3), 303-309.	Ganquan, Yan'an, Shanxi, China	Cropland	36.60 N	108.45 E	19	126.3	3	N	g/m2/yr	+0	+10	AK	mg/kg	168.8	5.5	140.1	1.4	0.25	0.829976	-0.186358	0.000387168
369	李伏生, & 康绍忠. (2002). CO2浓度升高、氮和水分对春小麦养分吸收和土壤养分的效应. 植物营养与肥料学报, 8(3), 303-309. Li Fusheng, & Kang Shaozhong. (2002). Effects of elevated CO2 concentration, nitrogen and water on nutrient uptake and soil nutrients in spring wheat. Journal of Plant Nutrition and Fertilizer, 8 (3), 303-309.	Ganquan, Yan'an, Shanxi, China	Cropland	36.60 N	108.45 E	19	126.3	3	N	g/m2/yr	+0	+20	AN	mg/kg	10.5	0.7	21.2	0.2	0.25	2.01905	0.702626	0.00151115
370	李伏生, & 康绍忠. (2002). CO2浓度升高、氮和水分对春小麦养分吸收和土壤养分的效应. 植物营养与肥料学报, 8(3), 303-309. Li Fusheng, & Kang Shaozhong. (2002). Effects of elevated CO2 concentration, nitrogen and water on nutrient uptake and soil nutrients in spring wheat. Journal of Plant Nutrition and Fertilizer, 8 (3), 303-309.	Ganquan, Yan'an, Shanxi, China	Cropland	36.60 N	108.45 E	19	126.3	3	N	g/m2/yr	+0	+20	AP	mg/kg	39.6	3.5	33.6	2.8	0.25	0.848485	-0.164303	0.00491872
371	李伏生, & 康绍忠. (2002). CO2浓度升高、氮和水分对春小麦养分吸收和土壤养分的效应. 植物营养与肥料学报, 8(3), 303-309. Li Fusheng, & Kang Shaozhong. (2002). Effects of elevated CO2 concentration, nitrogen and water on nutrient uptake and soil nutrients in spring wheat. Journal of Plant Nutrition and Fertilizer, 8 (3), 303-309.	Ganquan, Yan'an, Shanxi, China	Cropland	36.60 N	108.45 E	19	126.3	3	N	g/m2/yr	+0	+20	AK	mg/kg	168.8	5.5	132.8	4	0.25	0.78673	-0.23987	0.000656297
372	李伏生, & 康绍忠. (2002). CO2浓度升高、氮和水分对春小麦养分吸收和土壤养分的效应. 植物营养与肥料学报, 8(3), 303-309. Li Fusheng, & Kang Shaozhong. (2002). Effects of elevated CO2 concentration, nitrogen and water on nutrient uptake and soil nutrients in spring wheat. Journal of Plant Nutrition and Fertilizer, 8 (3), 303-309.	Ganquan, Yan'an, Shanxi, China	Cropland	36.60 N	108.45 E	19	126.3	3	CO2+N	μmol/mol+g/m2	350++0	700++10	AN	mg/kg	10.5	0.7	10	1.5	0.25	0.952381	-0.0487902	0.00898148
373	李伏生, & 康绍忠. (2002). CO2浓度升高、氮和水分对春小麦养分吸收和土壤养分的效应. 植物营养与肥料学报, 8(3), 303-309. Li Fusheng, & Kang Shaozhong. (2002). Effects of elevated CO2 concentration, nitrogen and water on nutrient uptake and soil nutrients in spring wheat. Journal of Plant Nutrition and Fertilizer, 8 (3), 303-309.	Ganquan, Yan'an, Shanxi, China	Cropland	36.60 N	108.45 E	19	126.3	3	CO2+N	μmol/mol+g/m2	350++0	700++10	AP	mg/kg	39.6	3.5	34	3	0.25	0.858586	-0.152469	0.00519906
374	李伏生, & 康绍忠. (2002). CO2浓度升高、氮和水分对春小麦养分吸收和土壤养分的效应. 植物营养与肥料学报, 8(3), 303-309. Li Fusheng, & Kang Shaozhong. (2002). Effects of elevated CO2 concentration, nitrogen and water on nutrient uptake and soil nutrients in spring wheat. Journal of Plant Nutrition and Fertilizer, 8 (3), 303-309.	Ganquan, Yan'an, Shanxi, China	Cropland	36.60 N	108.45 E	19	126.3	3	CO2+N	μmol/mol+g/m2	350++0	700++10	AK	mg/kg	168.8	5.5	133.2	3.8	0.25	0.7891	-0.236863	0.000625175
375	李伏生, & 康绍忠. (2002). CO2浓度升高、氮和水分对春小麦养分吸收和土壤养分的效应. 植物营养与肥料学报, 8(3), 303-309. Li Fusheng, & Kang Shaozhong. (2002). Effects of elevated CO2 concentration, nitrogen and water on nutrient uptake and soil nutrients in spring wheat. Journal of Plant Nutrition and Fertilizer, 8 (3), 303-309.	Ganquan, Yan'an, Shanxi, China	Cropland	36.60 N	108.45 E	19	126.3	3	CO2+N	μmol/mol+g/m2	350++0	700++20	AN	mg/kg	10.5	0.7	16.3	1.6	0.25	1.55238	0.43979	0.00469324
376	李伏生, & 康绍忠. (2002). CO2浓度升高、氮和水分对春小麦养分吸收和土壤养分的效应. 植物营养与肥料学报, 8(3), 303-309. Li Fusheng, & Kang Shaozhong. (2002). Effects of elevated CO2 concentration, nitrogen and water on nutrient uptake and soil nutrients in spring wheat. Journal of Plant Nutrition and Fertilizer, 8 (3), 303-309.	Ganquan, Yan'an, Shanxi, China	Cropland	36.60 N	108.45 E	19	126.3	3	CO2+N	μmol/mol+g/m2	350++0	700++20	AP	mg/kg	39.6	3.5	32.3	1.7	0.25	0.815657	-0.203762	0.00352726
377	李伏生, & 康绍忠. (2002). CO2浓度升高、氮和水分对春小麦养分吸收和土壤养分的效应. 植物营养与肥料学报, 8(3), 303-309. Li Fusheng, & Kang Shaozhong. (2002). Effects of elevated CO2 concentration, nitrogen and water on nutrient uptake and soil nutrients in spring wheat. Journal of Plant Nutrition and Fertilizer, 8 (3), 303-309.	Ganquan, Yan'an, Shanxi, China	Cropland	36.60 N	108.45 E	19	126.3	3	CO2+N	μmol/mol+g/m2	350++0	700++20	AK	mg/kg	168.8	5.5	132.8	2.1	0.25	0.78673	-0.23987	0.000437236
378	赵光影, 刘景双, 张雪萍, 齐少群, & 王洋. (2011). CO2 浓度升高对三江平原湿地土壤碳氮含量的影响. 水土保持通报, 31(2), 6-9. Zhao Guangying, Liu Jingshuang, Zhang Xueping, Qi Shaoqun, & Wang Yang. (2011). Effects of elevated CO2 concentration on soil carbon and nitrogen content in wetlands of the Sanjiang Plain. Bulletin of Soil and Water Conservation, 31 (2), 6-9.	Sanjiang Wetland Ecological Experiment Station of Chinese Academy of Sciences, Tongjiang, Heilongjiang, China	Wetland	47.35 N	133.31 E	4.6	650	3	CO2	μmol/mol	350	700	SOC	g/kg	40.4	1.28	40.59	0.3	1	1.0047	0.00469195	0.000352817
379	赵光影, 刘景双, 张雪萍, 齐少群, & 王洋. (2011). CO2 浓度升高对三江平原湿地土壤碳氮含量的影响. 水土保持通报, 31(2), 6-9. Zhao Guangying, Liu Jingshuang, Zhang Xueping, Qi Shaoqun, & Wang Yang. (2011). Effects of elevated CO2 concentration on soil carbon and nitrogen content in wetlands of the Sanjiang Plain. Bulletin of Soil and Water Conservation, 31 (2), 6-9.	Sanjiang Wetland Ecological Experiment Station of Chinese Academy of Sciences, Tongjiang, Heilongjiang, China	Wetland	47.35 N	133.31 E	4.6	650	3	CO2	μmol/mol	350	700	TN	g/kg	2.03	0.1	1.85	0.13	1	0.91133	-0.0928502	0.00245486
380	赵光影, 刘景双, 张雪萍, 齐少群, & 王洋. (2011). CO2 浓度升高对三江平原湿地土壤碳氮含量的影响. 水土保持通报, 31(2), 6-9. Zhao Guangying, Liu Jingshuang, Zhang Xueping, Qi Shaoqun, & Wang Yang. (2011). Effects of elevated CO2 concentration on soil carbon and nitrogen content in wetlands of the Sanjiang Plain. Bulletin of Soil and Water Conservation, 31 (2), 6-9.	Sanjiang Wetland Ecological Experiment Station of Chinese Academy of Sciences, Tongjiang, Heilongjiang, China	Wetland	47.35 N	133.31 E	4.6	650	3	CO2	μmol/mol	350	700	SOC	g/kg	39.68	0.49	39.88	0.63	1	1.00504	0.00502766	0.000134017
381	赵光影, 刘景双, 张雪萍, 齐少群, & 王洋. (2011). CO2 浓度升高对三江平原湿地土壤碳氮含量的影响. 水土保持通报, 31(2), 6-9. Zhao Guangying, Liu Jingshuang, Zhang Xueping, Qi Shaoqun, & Wang Yang. (2011). Effects of elevated CO2 concentration on soil carbon and nitrogen content in wetlands of the Sanjiang Plain. Bulletin of Soil and Water Conservation, 31 (2), 6-9.	Sanjiang Wetland Ecological Experiment Station of Chinese Academy of Sciences, Tongjiang, Heilongjiang, China	Wetland	47.35 N	133.31 E	4.6	650	3	CO2	μmol/mol	350	700	TN	g/kg	1.99	0.19	2.01	0.11	1	1.01005	0.0100001	0.00403697
382	赵光影, 刘景双, 张雪萍, 齐少群, & 王洋. (2011). CO2 浓度升高对三江平原湿地土壤碳氮含量的影响. 水土保持通报, 31(2), 6-9. Zhao Guangying, Liu Jingshuang, Zhang Xueping, Qi Shaoqun, & Wang Yang. (2011). Effects of elevated CO2 concentration on soil carbon and nitrogen content in wetlands of the Sanjiang Plain. Bulletin of Soil and Water Conservation, 31 (2), 6-9.	Sanjiang Wetland Ecological Experiment Station of Chinese Academy of Sciences, Tongjiang, Heilongjiang, China	Wetland	47.35 N	133.31 E	4.6	650	3	CO2	μmol/mol	350	700	SOC	g/kg	40.78	0.46	41.52	0.68	1	1.01815	0.0179835	0.000131822
383	赵光影, 刘景双, 张雪萍, 齐少群, & 王洋. (2011). CO2 浓度升高对三江平原湿地土壤碳氮含量的影响. 水土保持通报, 31(2), 6-9. Zhao Guangying, Liu Jingshuang, Zhang Xueping, Qi Shaoqun, & Wang Yang. (2011). Effects of elevated CO2 concentration on soil carbon and nitrogen content in wetlands of the Sanjiang Plain. Bulletin of Soil and Water Conservation, 31 (2), 6-9.	Sanjiang Wetland Ecological Experiment Station of Chinese Academy of Sciences, Tongjiang, Heilongjiang, China	Wetland	47.35 N	133.31 E	4.6	650	3	CO2	μmol/mol	350	700	TN	g/kg	2.06	0.13	1.95	0.1	1	0.946602	-0.0548766	0.00220411
384	吕宁, 尹飞虎, 高志建, 刘瑜,& 谢宗铭. (2014). CO2 浓度升高与氮肥施用对棉田土壤氮素的影响. 干旱区研究, 31(6), 1017-1023. Lu Ning, Yin Feihu, Gao Zhijian, Liu Yu, & Xie Zongming. (2014). Effects of elevated CO2 concentration and nitrogen fertilizer application on soil nitrogen in cotton fields. Arid Land Research, 31 (6), 1017-1023.	Shihezi, Xinjiang, China	Cropland	43.26 N	84.58 E	8	166	3	CO2	μmol/mol	360	540	TN	g/kg	1.79	0.05	1.68	0.05	1	0.938547	-0.0634218	0.00055534
385	吕宁, 尹飞虎, 高志建, 刘瑜,& 谢宗铭. (2014). CO2 浓度升高与氮肥施用对棉田土壤氮素的影响. 干旱区研究, 31(6), 1017-1023. Lu Ning, Yin Feihu, Gao Zhijian, Liu Yu, & Xie Zongming. (2014). Effects of elevated CO2 concentration and nitrogen fertilizer application on soil nitrogen in cotton fields. Arid Land Research, 31 (6), 1017-1023.	Shihezi, Xinjiang, China	Cropland	43.26 N	84.58 E	8	166	3	CO2	μmol/mol	360	540	TN	g/kg	1.78	0.05	1.58	0.02	1	0.88764	-0.119189	0.000316424
386	吕宁, 尹飞虎, 高志建, 刘瑜,& 谢宗铭. (2014). CO2 浓度升高与氮肥施用对棉田土壤氮素的影响. 干旱区研究, 31(6), 1017-1023. Lu Ning, Yin Feihu, Gao Zhijian, Liu Yu, & Xie Zongming. (2014). Effects of elevated CO2 concentration and nitrogen fertilizer application on soil nitrogen in cotton fields. Arid Land Research, 31 (6), 1017-1023.	Shihezi, Xinjiang, China	Cropland	43.26 N	84.58 E	8	166	3	CO2	μmol/mol	360	540	TN	g/kg	1.8	0.04	1.78	0.01	1	0.988889	-0.0111733	0.00017513
387	吕宁, 尹飞虎, 高志建, 刘瑜,& 谢宗铭. (2014). CO2 浓度升高与氮肥施用对棉田土壤氮素的影响. 干旱区研究, 31(6), 1017-1023. Lu Ning, Yin Feihu, Gao Zhijian, Liu Yu, & Xie Zongming. (2014). Effects of elevated CO2 concentration and nitrogen fertilizer application on soil nitrogen in cotton fields. Arid Land Research, 31 (6), 1017-1023.	Shihezi, Xinjiang, China	Cropland	43.26 N	84.58 E	8	166	3	CO2	μmol/mol	360	540	TN	g/kg	1.8	0.05	2.27	0.02	1	1.26111	0.231993	0.000283077
388	吕宁, 尹飞虎, 高志建, 刘瑜,& 谢宗铭. (2014). CO2 浓度升高与氮肥施用对棉田土壤氮素的影响. 干旱区研究, 31(6), 1017-1023. Lu Ning, Yin Feihu, Gao Zhijian, Liu Yu, & Xie Zongming. (2014). Effects of elevated CO2 concentration and nitrogen fertilizer application on soil nitrogen in cotton fields. Arid Land Research, 31 (6), 1017-1023.	Shihezi, Xinjiang, China	Cropland	43.26 N	84.58 E	8	166	3	CO2	μmol/mol	360	720	TN	g/kg	1.79	0.05	1.76	0.06	1	0.98324	-0.0169018	0.00064748
389	吕宁, 尹飞虎, 高志建, 刘瑜,& 谢宗铭. (2014). CO2 浓度升高与氮肥施用对棉田土壤氮素的影响. 干旱区研究, 31(6), 1017-1023. Lu Ning, Yin Feihu, Gao Zhijian, Liu Yu, & Xie Zongming. (2014). Effects of elevated CO2 concentration and nitrogen fertilizer application on soil nitrogen in cotton fields. Arid Land Research, 31 (6), 1017-1023.	Shihezi, Xinjiang, China	Cropland	43.26 N	84.58 E	8	166	3	CO2	μmol/mol	360	720	TN	g/kg	1.78	0.05	1.57	0.01	1	0.882022	-0.125538	0.000276537
390	吕宁, 尹飞虎, 高志建, 刘瑜,& 谢宗铭. (2014). CO2 浓度升高与氮肥施用对棉田土壤氮素的影响. 干旱区研究, 31(6), 1017-1023. Lu Ning, Yin Feihu, Gao Zhijian, Liu Yu, & Xie Zongming. (2014). Effects of elevated CO2 concentration and nitrogen fertilizer application on soil nitrogen in cotton fields. Arid Land Research, 31 (6), 1017-1023.	Shihezi, Xinjiang, China	Cropland	43.26 N	84.58 E	8	166	3	CO2	μmol/mol	360	720	TN	g/kg	1.8	0.04	1.71	0.02	1	0.95	-0.0512933	0.000210207
391	吕宁, 尹飞虎, 高志建, 刘瑜,& 谢宗铭. (2014). CO2 浓度升高与氮肥施用对棉田土壤氮素的影响. 干旱区研究, 31(6), 1017-1023. Lu Ning, Yin Feihu, Gao Zhijian, Liu Yu, & Xie Zongming. (2014). Effects of elevated CO2 concentration and nitrogen fertilizer application on soil nitrogen in cotton fields. Arid Land Research, 31 (6), 1017-1023.	Shihezi, Xinjiang, China	Cropland	43.26 N	84.58 E	8	166	3	CO2	μmol/mol	360	720	TN	g/kg	1.8	0.05	1.73	0.02	1	0.961111	-0.0396653	0.000301752
392	马红亮, 徐一杰, 朱建国, 吴艳红, 谢祖彬, 刘钢, & 高人. (2009). 大气CO2浓度升高对稻麦根系周围土壤C、P、K的影响. 生态学报, 29(9), 4949-4955. Ma Hongliang, Xu Yijie, Zhu Jianguo, Wu Yanhong, Xie Zubin, Liu Gang, & Gao Ren. (2009). Effects of elevated atmospheric CO2 concentration on soil C, P, and K around roots of rice and wheat. Acta Ecologica Sinica, 29 (9), 4949- 4955.	Jiangdu, Jiangsu, China	Cropland	32.35 N	119.42 E	15	918	3	CO2	μmol/mol	370	570	AP	mg/kg	10.45	0.32	10.43	1.15	0.5	0.998086	-0.00191571	0.00436491
393	马红亮, 徐一杰, 朱建国, 吴艳红, 谢祖彬, 刘钢, & 高人. (2009). 大气CO2浓度升高对稻麦根系周围土壤C、P、K的影响. 生态学报, 29(9), 4949-4955. Ma Hongliang, Xu Yijie, Zhu Jianguo, Wu Yanhong, Xie Zubin, Liu Gang, & Gao Ren. (2009). Effects of elevated atmospheric CO2 concentration on soil C, P, and K around roots of rice and wheat. Acta Ecologica Sinica, 29 (9), 4949- 4955.	Jiangdu, Jiangsu, China	Cropland	32.35 N	119.42 E	15	918	3	CO2	μmol/mol	370	570	AK	mg/kg	58.06	16.39	60.83	2.67	0.5	1.04771	0.0466061	0.0272055
394	马红亮, 徐一杰, 朱建国, 吴艳红, 谢祖彬, 刘钢, & 高人. (2009). 大气CO2浓度升高对稻麦根系周围土壤C、P、K的影响. 生态学报, 29(9), 4949-4955. Ma Hongliang, Xu Yijie, Zhu Jianguo, Wu Yanhong, Xie Zubin, Liu Gang, & Gao Ren. (2009). Effects of elevated atmospheric CO2 concentration on soil C, P, and K around roots of rice and wheat. Acta Ecologica Sinica, 29 (9), 4949- 4955.	Jiangdu, Jiangsu, China	Cropland	32.35 N	119.42 E	15	918	3	CO2	μmol/mol	370	570	AP	mg/kg	8.95	0.91	9.34	2.01	0.5	1.04358	0.0426527	0.0188835
395	马红亮, 徐一杰, 朱建国, 吴艳红, 谢祖彬, 刘钢, & 高人. (2009). 大气CO2浓度升高对稻麦根系周围土壤C、P、K的影响. 生态学报, 29(9), 4949-4955. Ma Hongliang, Xu Yijie, Zhu Jianguo, Wu Yanhong, Xie Zubin, Liu Gang, & Gao Ren. (2009). Effects of elevated atmospheric CO2 concentration on soil C, P, and K around roots of rice and wheat. Acta Ecologica Sinica, 29 (9), 4949- 4955.	Jiangdu, Jiangsu, China	Cropland	32.35 N	119.42 E	15	918	3	CO2	μmol/mol	370	570	AK	mg/kg	57.78	16.42	60.56	3.22	0.5	1.04811	0.0469919	0.027862
396	马红亮, 徐一杰, 朱建国, 吴艳红, 谢祖彬, 刘钢, & 高人. (2009). 大气CO2浓度升高对稻麦根系周围土壤C、P、K的影响. 生态学报, 29(9), 4949-4955. Ma Hongliang, Xu Yijie, Zhu Jianguo, Wu Yanhong, Xie Zubin, Liu Gang, & Gao Ren. (2009). Effects of elevated atmospheric CO2 concentration on soil C, P, and K around roots of rice and wheat. Acta Ecologica Sinica, 29 (9), 4949- 4955.	Jiangdu, Jiangsu, China	Cropland	32.35 N	119.42 E	15	918	3	CO2	μmol/mol	370	570	AP	mg/kg	14.8	2.6	15.41	1.89	0.5	1.04122	0.0403895	0.0153015
397	马红亮, 徐一杰, 朱建国, 吴艳红, 谢祖彬, 刘钢, & 高人. (2009). 大气CO2浓度升高对稻麦根系周围土壤C、P、K的影响. 生态学报, 29(9), 4949-4955. Ma Hongliang, Xu Yijie, Zhu Jianguo, Wu Yanhong, Xie Zubin, Liu Gang, & Gao Ren. (2009). Effects of elevated atmospheric CO2 concentration on soil C, P, and K around roots of rice and wheat. Acta Ecologica Sinica, 29 (9), 4949- 4955.	Jiangdu, Jiangsu, China	Cropland	32.35 N	119.42 E	15	918	3	CO2	μmol/mol	370	570	AK	mg/kg	65.18	7.94	72.55	8.13	0.5	1.11307	0.107123	0.00913228
398	马红亮, 徐一杰, 朱建国, 吴艳红, 谢祖彬, 刘钢, & 高人. (2009). 大气CO2浓度升高对稻麦根系周围土壤C、P、K的影响. 生态学报, 29(9), 4949-4955. Ma Hongliang, Xu Yijie, Zhu Jianguo, Wu Yanhong, Xie Zubin, Liu Gang, & Gao Ren. (2009). Effects of elevated atmospheric CO2 concentration on soil C, P, and K around roots of rice and wheat. Acta Ecologica Sinica, 29 (9), 4949- 4955.	Jiangdu, Jiangsu, China	Cropland	32.35 N	119.42 E	15	918	3	CO2	μmol/mol	370	570	AP	mg/kg	12.93	1.87	13.46	1.58	0.5	1.04099	0.0401721	0.0115652
399	马红亮, 徐一杰, 朱建国, 吴艳红, 谢祖彬, 刘钢, & 高人. (2009). 大气CO2浓度升高对稻麦根系周围土壤C、P、K的影响. 生态学报, 29(9), 4949-4955. Ma Hongliang, Xu Yijie, Zhu Jianguo, Wu Yanhong, Xie Zubin, Liu Gang, & Gao Ren. (2009). Effects of elevated atmospheric CO2 concentration on soil C, P, and K around roots of rice and wheat. Acta Ecologica Sinica, 29 (9), 4949- 4955.	Jiangdu, Jiangsu, China	Cropland	32.35 N	119.42 E	15	918	3	CO2	μmol/mol	370	570	AK	mg/kg	62.97	5.32	69.63	12.98	0.5	1.10576	0.100537	0.0139626
400	钟爽, 李琪, 梁文举, 孟凡祥, & 朱建国. (2008). 大气 CO2 浓度升高与氮肥管理对麦田土壤有效氮的影响. 沈阳农业大学学报, 39(6), 652-655. Zhong Shuang, Li Qi, Liang Wenju, Meng Fanxiang, & Zhu Jianguo. (2008). Effects of elevated atmospheric CO2 concentration and nitrogen fertilizer management on available nitrogen in wheat field soil. Journal of Shenyang Agricultural University, 39 (6), 652-655.	Jiangdu, Jiangsu, China	Cropland	32.35 N	119.42 E	15	918	3	CO2	μmol/mol	370	570	AN	mg/kg	7.53	0.15	7.6	0.38	0.5	1.0093	0.00925321	0.000965606
401	钟爽, 李琪, 梁文举, 孟凡祥, & 朱建国. (2008). 大气 CO2 浓度升高与氮肥管理对麦田土壤有效氮的影响. 沈阳农业大学学报, 39(6), 652-655. Zhong Shuang, Li Qi, Liang Wenju, Meng Fanxiang, & Zhu Jianguo. (2008). Effects of elevated atmospheric CO2 concentration and nitrogen fertilizer management on available nitrogen in wheat field soil. Journal of Shenyang Agricultural University, 39 (6), 652-655.	Jiangdu, Jiangsu, China	Cropland	32.35 N	119.42 E	15	918	3	CO2	μmol/mol	370	570	AN	mg/kg	22.25	2.69	14.75	1.51	0.5	0.662921	-0.411099	0.00836558
402	杨菲. (2009). 稻田土壤养分对大气 CO2 浓度升高的响应特征及其机制研究 (硕士论文, 南京农业大学). Fei Yang. (2009). Response characteristics of rice field soil nutrients to elevated atmospheric CO2 concentration and its mechanism (Master thesis, Nanjing Agricultural University).	Jiangdu, Jiangsu, China	Cropland	32.35 N	119.42 E	15	918	3	CO2	μmol/mol	+0	+200	AP	mg/kg	12.08	0.86	15.96	5.06	0.25	1.32119	0.278534	0.0351948
403	杨菲. (2009). 稻田土壤养分对大气 CO2 浓度升高的响应特征及其机制研究 (硕士论文, 南京农业大学). Fei Yang. (2009). Response characteristics of rice field soil nutrients to elevated atmospheric CO2 concentration and its mechanism (Master thesis, Nanjing Agricultural University).	Jiangdu, Jiangsu, China	Cropland	32.35 N	119.42 E	15	918	3	CO2	μmol/mol	+0	+200	AK	mg/kg	37.02	7.38	55.5	17.81	0.25	1.49919	0.404925	0.0475728
404	杨菲. (2009). 稻田土壤养分对大气 CO2 浓度升高的响应特征及其机制研究 (硕士论文, 南京农业大学). Fei Yang. (2009). Response characteristics of rice field soil nutrients to elevated atmospheric CO2 concentration and its mechanism (Master thesis, Nanjing Agricultural University).	Jiangdu, Jiangsu, China	Cropland	32.35 N	119.42 E	15	918	3	CO2	μmol/mol	+0	+200	SOC	g/kg	15.78	0.39	15.14	0.36	0.25	0.959442	-0.0414031	0.000392073
405	杨菲. (2009). 稻田土壤养分对大气 CO2 浓度升高的响应特征及其机制研究 (硕士论文, 南京农业大学). Fei Yang. (2009). Response characteristics of rice field soil nutrients to elevated atmospheric CO2 concentration and its mechanism (Master thesis, Nanjing Agricultural University).	Jiangdu, Jiangsu, China	Cropland	32.35 N	119.42 E	15	918	3	CO2	μmol/mol	+0	+200	TN	g/kg	0.12	0.0081	0.116	0.0048	0.25	0.966667	-0.0339016	0.0020895
406	刘晟彤. (2018). 模拟CO2浓度升高及降水变化对红砂幼苗生物量分配及植株-土壤碳氮特征的影响 (硕士论文, 甘肃农业大学). Liu Shengtong. (2018). Simulated effects of elevated CO2 concentration and precipitation changes on biomass distribution and plant-soil carbon and nitrogen characteristics of red sand seedlings (Master's thesis, Gansu Agricultural University).	Minqin, Wuwei, Gansu, China	Desert	38.30 N	101.50 E	8.3	116.7	6	CO2	μmol/mol	350	550	SOC	g/kg	20.05	0.16	21.22	0.23	2	1.05835	0.056715	3.01936e-05
407	刘晟彤. (2018). 模拟CO2浓度升高及降水变化对红砂幼苗生物量分配及植株-土壤碳氮特征的影响 (硕士论文, 甘肃农业大学). Liu Shengtong. (2018). Simulated effects of elevated CO2 concentration and precipitation changes on biomass distribution and plant-soil carbon and nitrogen characteristics of red sand seedlings (Master's thesis, Gansu Agricultural University).	Minqin, Wuwei, Gansu, China	Desert	38.30 N	101.50 E	8.3	116.7	6	CO2	μmol/mol	350	550	TN	g/kg	1.355	0.014	1.297	0.025	2	0.957196	-0.0437475	7.97146e-05
408	刘晟彤. (2018). 模拟CO2浓度升高及降水变化对红砂幼苗生物量分配及植株-土壤碳氮特征的影响 (硕士论文, 甘肃农业大学). Liu Shengtong. (2018). Simulated effects of elevated CO2 concentration and precipitation changes on biomass distribution and plant-soil carbon and nitrogen characteristics of red sand seedlings (Master's thesis, Gansu Agricultural University).	Minqin, Wuwei, Gansu, China	Desert	38.30 N	101.50 E	8.3	116.7	6	CO2	μmol/mol	350	700	SOC	g/kg	20.05	0.16	22.05	0.18	2	1.09975	0.0950834	2.172e-05
409	刘晟彤. (2018). 模拟CO2浓度升高及降水变化对红砂幼苗生物量分配及植株-土壤碳氮特征的影响 (硕士论文, 甘肃农业大学). Liu Shengtong. (2018). Simulated effects of elevated CO2 concentration and precipitation changes on biomass distribution and plant-soil carbon and nitrogen characteristics of red sand seedlings (Master's thesis, Gansu Agricultural University).	Minqin, Wuwei, Gansu, China	Desert	38.30 N	101.50 E	8.3	116.7	6	CO2	μmol/mol	350	700	TN	g/kg	1.355	0.014	1.204	0.013	2	0.888561	-0.118152	3.72225e-05
410	刘晟彤. (2018). 模拟CO2浓度升高及降水变化对红砂幼苗生物量分配及植株-土壤碳氮特征的影响 (硕士论文, 甘肃农业大学). Liu Shengtong. (2018). Simulated effects of elevated CO2 concentration and precipitation changes on biomass distribution and plant-soil carbon and nitrogen characteristics of red sand seedlings (Master's thesis, Gansu Agricultural University).	Minqin, Wuwei, Gansu, China	Desert	38.30 N	101.50 E	8.3	116.7	6	CO2+Reduced Precipitation	μmol/mol+mm	350+-0	550+-17.505	SOC	g/kg	20.05	0.16	20.32	0.17	2	1.01347	0.0133765	2.22789e-05
411	刘晟彤. (2018). 模拟CO2浓度升高及降水变化对红砂幼苗生物量分配及植株-土壤碳氮特征的影响 (硕士论文, 甘肃农业大学). Liu Shengtong. (2018). Simulated effects of elevated CO2 concentration and precipitation changes on biomass distribution and plant-soil carbon and nitrogen characteristics of red sand seedlings (Master's thesis, Gansu Agricultural University).	Minqin, Wuwei, Gansu, China	Desert	38.30 N	101.50 E	8.3	116.7	6	CO2+Reduced Precipitation	μmol/mol+mm	350+-0	550+-17.505	TN	g/kg	1.355	0.014	1.347	0.007	2	0.994096	-0.00592156	2.22931e-05
412	刘晟彤. (2018). 模拟CO2浓度升高及降水变化对红砂幼苗生物量分配及植株-土壤碳氮特征的影响 (硕士论文, 甘肃农业大学). Liu Shengtong. (2018). Simulated effects of elevated CO2 concentration and precipitation changes on biomass distribution and plant-soil carbon and nitrogen characteristics of red sand seedlings (Master's thesis, Gansu Agricultural University).	Minqin, Wuwei, Gansu, China	Desert	38.30 N	101.50 E	8.3	116.7	6	CO2+Elevated Precipitation	μmol/mol+mm	350++0	550++17.505	SOC	g/kg	20.05	0.16	20.02	0.12	2	0.998504	-0.00149738	1.66016e-05
413	刘晟彤. (2018). 模拟CO2浓度升高及降水变化对红砂幼苗生物量分配及植株-土壤碳氮特征的影响 (硕士论文, 甘肃农业大学). Liu Shengtong. (2018). Simulated effects of elevated CO2 concentration and precipitation changes on biomass distribution and plant-soil carbon and nitrogen characteristics of red sand seedlings (Master's thesis, Gansu Agricultural University).	Minqin, Wuwei, Gansu, China	Desert	38.30 N	101.50 E	8.3	116.7	6	CO2+Elevated Precipitation	μmol/mol+mm	350++0	550++17.505	TN	g/kg	1.355	0.014	1.432	0.023	2	1.05683	0.0552706	6.07871e-05
414	刘晟彤. (2018). 模拟CO2浓度升高及降水变化对红砂幼苗生物量分配及植株-土壤碳氮特征的影响 (硕士论文, 甘肃农业大学). Liu Shengtong. (2018). Simulated effects of elevated CO2 concentration and precipitation changes on biomass distribution and plant-soil carbon and nitrogen characteristics of red sand seedlings (Master's thesis, Gansu Agricultural University).	Minqin, Wuwei, Gansu, China	Desert	38.30 N	101.50 E	8.3	116.7	6	CO2+Reduced Precipitation	μmol/mol+mm	350+-0	700+-17.505	SOC	g/kg	20.05	0.16	21.32	0.16	2	1.06334	0.0614164	2.00003e-05
415	刘晟彤. (2018). 模拟CO2浓度升高及降水变化对红砂幼苗生物量分配及植株-土壤碳氮特征的影响 (硕士论文, 甘肃农业大学). Liu Shengtong. (2018). Simulated effects of elevated CO2 concentration and precipitation changes on biomass distribution and plant-soil carbon and nitrogen characteristics of red sand seedlings (Master's thesis, Gansu Agricultural University).	Minqin, Wuwei, Gansu, China	Desert	38.30 N	101.50 E	8.3	116.7	6	CO2+Reduced Precipitation	μmol/mol+mm	350+-0	700+-17.505	TN	g/kg	1.355	0.014	1.213	0.088	2	0.895203	-0.110705	0.00089498
416	刘晟彤. (2018). 模拟CO2浓度升高及降水变化对红砂幼苗生物量分配及植株-土壤碳氮特征的影响 (硕士论文, 甘肃农业大学). Liu Shengtong. (2018). Simulated effects of elevated CO2 concentration and precipitation changes on biomass distribution and plant-soil carbon and nitrogen characteristics of red sand seedlings (Master's thesis, Gansu Agricultural University).	Minqin, Wuwei, Gansu, China	Desert	38.30 N	101.50 E	8.3	116.7	6	CO2+Elevated Precipitation	μmol/mol+mm	350++0	700++17.505	SOC	g/kg	20.05	0.16	21.93	0.09	2	1.09377	0.0896264	1.34206e-05
417	刘晟彤. (2018). 模拟CO2浓度升高及降水变化对红砂幼苗生物量分配及植株-土壤碳氮特征的影响 (硕士论文, 甘肃农业大学). Liu Shengtong. (2018). Simulated effects of elevated CO2 concentration and precipitation changes on biomass distribution and plant-soil carbon and nitrogen characteristics of red sand seedlings (Master's thesis, Gansu Agricultural University).	Minqin, Wuwei, Gansu, China	Desert	38.30 N	101.50 E	8.3	116.7	6	CO2+Elevated Precipitation	μmol/mol+mm	350++0	700++17.505	TN	g/kg	1.355	0.014	1.311	0.011	2	0.967528	-0.0330112	2.95256e-05
418	刘晟彤. (2018). 模拟CO2浓度升高及降水变化对红砂幼苗生物量分配及植株-土壤碳氮特征的影响 (硕士论文, 甘肃农业大学). Liu Shengtong. (2018). Simulated effects of elevated CO2 concentration and precipitation changes on biomass distribution and plant-soil carbon and nitrogen characteristics of red sand seedlings (Master's thesis, Gansu Agricultural University).	Minqin, Wuwei, Gansu, China	Desert	38.30 N	101.50 E	8.3	116.7	6	CO2+Reduced Precipitation	μmol/mol+mm	350+-0	550+-35.01	SOC	g/kg	20.05	0.16	19.02	0.23	2	0.948628	-0.0527381	3.49851e-05
419	刘晟彤. (2018). 模拟CO2浓度升高及降水变化对红砂幼苗生物量分配及植株-土壤碳氮特征的影响 (硕士论文, 甘肃农业大学). Liu Shengtong. (2018). Simulated effects of elevated CO2 concentration and precipitation changes on biomass distribution and plant-soil carbon and nitrogen characteristics of red sand seedlings (Master's thesis, Gansu Agricultural University).	Minqin, Wuwei, Gansu, China	Desert	38.30 N	101.50 E	8.3	116.7	6	CO2+Reduced Precipitation	μmol/mol+mm	350+-0	550+-35.01	TN	g/kg	1.355	0.014	1.423	0.018	2	1.05018	0.0489659	4.44597e-05
420	刘晟彤. (2018). 模拟CO2浓度升高及降水变化对红砂幼苗生物量分配及植株-土壤碳氮特征的影响 (硕士论文, 甘肃农业大学). Liu Shengtong. (2018). Simulated effects of elevated CO2 concentration and precipitation changes on biomass distribution and plant-soil carbon and nitrogen characteristics of red sand seedlings (Master's thesis, Gansu Agricultural University).	Minqin, Wuwei, Gansu, China	Desert	38.30 N	101.50 E	8.3	116.7	6	CO2+Elevated Precipitation	μmol/mol+mm	350++0	550++35.01	SOC	g/kg	20.05	0.16	19.8	0.05	2	0.987531	-0.0125472	1.16763e-05
421	刘晟彤. (2018). 模拟CO2浓度升高及降水变化对红砂幼苗生物量分配及植株-土壤碳氮特征的影响 (硕士论文, 甘肃农业大学). Liu Shengtong. (2018). Simulated effects of elevated CO2 concentration and precipitation changes on biomass distribution and plant-soil carbon and nitrogen characteristics of red sand seedlings (Master's thesis, Gansu Agricultural University).	Minqin, Wuwei, Gansu, China	Desert	38.30 N	101.50 E	8.3	116.7	6	CO2+Elevated Precipitation	μmol/mol+mm	350++0	550++35.01	TN	g/kg	1.355	0.014	1.532	0.01	2	1.13063	0.122773	2.48933e-05
422	刘晟彤. (2018). 模拟CO2浓度升高及降水变化对红砂幼苗生物量分配及植株-土壤碳氮特征的影响 (硕士论文, 甘肃农业大学). Liu Shengtong. (2018). Simulated effects of elevated CO2 concentration and precipitation changes on biomass distribution and plant-soil carbon and nitrogen characteristics of red sand seedlings (Master's thesis, Gansu Agricultural University).	Minqin, Wuwei, Gansu, China	Desert	38.30 N	101.50 E	8.3	116.7	6	CO2+Reduced Precipitation	μmol/mol+mm	350+-0	700+-35.01	SOC	g/kg	20.05	0.16	20.32	0.27	2	1.01347	0.0133765	4.00394e-05
423	刘晟彤. (2018). 模拟CO2浓度升高及降水变化对红砂幼苗生物量分配及植株-土壤碳氮特征的影响 (硕士论文, 甘肃农业大学). Liu Shengtong. (2018). Simulated effects of elevated CO2 concentration and precipitation changes on biomass distribution and plant-soil carbon and nitrogen characteristics of red sand seedlings (Master's thesis, Gansu Agricultural University).	Minqin, Wuwei, Gansu, China	Desert	38.30 N	101.50 E	8.3	116.7	6	CO2+Reduced Precipitation	μmol/mol+mm	350+-0	700+-35.01	TN	g/kg	1.355	0.014	1.3	0.039	2	0.95941	-0.0414372	0.000167792
424	刘晟彤. (2018). 模拟CO2浓度升高及降水变化对红砂幼苗生物量分配及植株-土壤碳氮特征的影响 (硕士论文, 甘肃农业大学). Liu Shengtong. (2018). Simulated effects of elevated CO2 concentration and precipitation changes on biomass distribution and plant-soil carbon and nitrogen characteristics of red sand seedlings (Master's thesis, Gansu Agricultural University).	Minqin, Wuwei, Gansu, China	Desert	38.30 N	101.50 E	8.3	116.7	6	CO2+Elevated Precipitation	μmol/mol+mm	350++0	700++35.01	SOC	g/kg	20.05	0.014	20.43	0.14	2	1.01895	0.0187753	7.90777e-06
425	刘晟彤. (2018). 模拟CO2浓度升高及降水变化对红砂幼苗生物量分配及植株-土壤碳氮特征的影响 (硕士论文, 甘肃农业大学). Liu Shengtong. (2018). Simulated effects of elevated CO2 concentration and precipitation changes on biomass distribution and plant-soil carbon and nitrogen characteristics of red sand seedlings (Master's thesis, Gansu Agricultural University).	Minqin, Wuwei, Gansu, China	Desert	38.30 N	101.50 E	8.3	116.7	6	CO2+Elevated Precipitation	μmol/mol+mm	350++0	700++35.01	TN	g/kg	1.355	0.16	1.402	0.017	2	1.03469	0.0340983	0.00234837
426	关松, 窦森, 张大军, 张晋京, 李凯, & 谢祖彬. (2006). 土壤腐殖质组成对大气二氧化碳浓度升高的响应. 水土保持学报, 20(5), 186-188. Guan Song, Dou Sen, Zhang Dajun, Zhang Jinjing, Li Kai, & Xie Zubin. (2006). Response of soil humus composition to elevated atmospheric carbon dioxide concentration. Journal of Soil and Water Conservation, 20 (5), 186-188.	Wuxi, Jiangsu, China	Cropland	31.37 N	120.28 E	16	1150	3	CO2	μmol/mol	370	570	SOC	g/kg	15.2	0.74	16.71	1.11	0.5	1.09934	0.0947119	0.00226091
427	Zhang, G., Chen, Z., Zhang, A., Chen, L., & Wu, Z. (2014). Influence of climate warming and nitrogen deposition on soil phosphorus composition and phosphorus availability in a temperate grassland, China. Journal of Arid Land, 6(2), 156-163.	Duolun county, Inner Mongolia, China	Grassland	42.20 N	116.17 E	2.1	385	6	Warming	℃	+0	+1.9	TC	g/kg	24.9	1.15	24	1.12	4	0.963855	-0.036814	0.000718468
428	Zhang, G., Chen, Z., Zhang, A., Chen, L., & Wu, Z. (2014). Influence of climate warming and nitrogen deposition on soil phosphorus composition and phosphorus availability in a temperate grassland, China. Journal of Arid Land, 6(2), 156-163.	Duolun county, Inner Mongolia, China	Grassland	42.20 N	116.17 E	2.1	385	6	Warming	℃	+0	+1.9	TN	g/kg	2.01	0.09	1.82	0.07	4	0.905473	-0.0992982	0.000580698
429	Zhang, G., Chen, Z., Zhang, A., Chen, L., & Wu, Z. (2014). Influence of climate warming and nitrogen deposition on soil phosphorus composition and phosphorus availability in a temperate grassland, China. Journal of Arid Land, 6(2), 156-163.	Duolun county, Inner Mongolia, China	Grassland	42.20 N	116.17 E	2.1	385	6	Warming	℃	+0	+1.9	TP	g/kg	0.335	0.019	0.335	0.0072	4	1	0	0.000613114
430	Zhang, G., Chen, Z., Zhang, A., Chen, L., & Wu, Z. (2014). Influence of climate warming and nitrogen deposition on soil phosphorus composition and phosphorus availability in a temperate grassland, China. Journal of Arid Land, 6(2), 156-163.	Duolun county, Inner Mongolia, China	Grassland	42.20 N	116.17 E	2.1	385	6	Warming	℃	+0	+1.9	AP	mg/kg	16.3	1.8	17.4	1.2	4	1.06748	0.0653051	0.00282515
431	Zhang, G., Chen, Z., Zhang, A., Chen, L., & Wu, Z. (2014). Influence of climate warming and nitrogen deposition on soil phosphorus composition and phosphorus availability in a temperate grassland, China. Journal of Arid Land, 6(2), 156-163.	Duolun county, Inner Mongolia, China	Grassland	42.20 N	116.17 E	2.1	385	6	N	g/m2/yr	+0	+10	TC	g/kg	24.9	1.15	22.6	1.04	4	0.907631	-0.0969179	0.000708443
432	Zhang, G., Chen, Z., Zhang, A., Chen, L., & Wu, Z. (2014). Influence of climate warming and nitrogen deposition on soil phosphorus composition and phosphorus availability in a temperate grassland, China. Journal of Arid Land, 6(2), 156-163.	Duolun county, Inner Mongolia, China	Grassland	42.20 N	116.17 E	2.1	385	6	N	g/m2/yr	+0	+10	TN	g/kg	2.01	0.09	1.7	0.09	4	0.845771	-0.167506	0.000801278
433	Zhang, G., Chen, Z., Zhang, A., Chen, L., & Wu, Z. (2014). Influence of climate warming and nitrogen deposition on soil phosphorus composition and phosphorus availability in a temperate grassland, China. Journal of Arid Land, 6(2), 156-163.	Duolun county, Inner Mongolia, China	Grassland	42.20 N	116.17 E	2.1	385	6	N	g/m2/yr	+0	+10	TP	g/kg	0.335	0.019	0.373	0.023	4	1.11343	0.107448	0.00116983
434	Zhang, G., Chen, Z., Zhang, A., Chen, L., & Wu, Z. (2014). Influence of climate warming and nitrogen deposition on soil phosphorus composition and phosphorus availability in a temperate grassland, China. Journal of Arid Land, 6(2), 156-163.	Duolun county, Inner Mongolia, China	Grassland	42.20 N	116.17 E	2.1	385	6	N	g/m2/yr	+0	+10	AP	mg/kg	16.3	1.8	23.6	3.2	4	1.44785	0.370082	0.0050967
435	Zhang, G., Chen, Z., Zhang, A., Chen, L., & Wu, Z. (2014). Influence of climate warming and nitrogen deposition on soil phosphorus composition and phosphorus availability in a temperate grassland, China. Journal of Arid Land, 6(2), 156-163.	Duolun county, Inner Mongolia, China	Grassland	42.20 N	116.17 E	2.1	385	6	N+Warming	g/m2/yr+℃	+0++0	+10++1.9	TC	g/kg	24.9	1.15	22.8	0.74	4	0.915663	-0.0881073	0.000531072
436	Zhang, G., Chen, Z., Zhang, A., Chen, L., & Wu, Z. (2014). Influence of climate warming and nitrogen deposition on soil phosphorus composition and phosphorus availability in a temperate grassland, China. Journal of Arid Land, 6(2), 156-163.	Duolun county, Inner Mongolia, China	Grassland	42.20 N	116.17 E	2.1	385	6	N+Warming	g/m2/yr+℃	+0++0	+10++1.9	TN	g/kg	2.01	0.09	1.77	0.04	4	0.880597	-0.127155	0.000419268
437	Zhang, G., Chen, Z., Zhang, A., Chen, L., & Wu, Z. (2014). Influence of climate warming and nitrogen deposition on soil phosphorus composition and phosphorus availability in a temperate grassland, China. Journal of Arid Land, 6(2), 156-163.	Duolun county, Inner Mongolia, China	Grassland	42.20 N	116.17 E	2.1	385	6	N+Warming	g/m2/yr+℃	+0++0	+10++1.9	TP	g/kg	0.335	0.019	0.31	0.023	4	0.925373	-0.0775582	0.00145357
438	Zhang, G., Chen, Z., Zhang, A., Chen, L., & Wu, Z. (2014). Influence of climate warming and nitrogen deposition on soil phosphorus composition and phosphorus availability in a temperate grassland, China. Journal of Arid Land, 6(2), 156-163.	Duolun county, Inner Mongolia, China	Grassland	42.20 N	116.17 E	2.1	385	6	N+Warming	g/m2/yr+℃	+0++0	+10++1.9	AP	mg/kg	16.3	1.8	14.4	1.1	4	0.883436	-0.123937	0.00300499
439	Xian-Kai, L. U., Jiang-Ming, M. O., Gundersern, P., Wei-Xing, Z. H. U., Guo-Yi, Z. H. O. U., De-Jun, L. I., & Zhang, X. (2009). Effect of simulated N deposition on soil exchangeable cations in three forest types of subtropical China. Pedosphere, 19(2), 189-198.	Zhaoqing,Guangdong	Forest	23.10 N	112.10 E	21	1927	3	N	g/m2/yr	+0	+5	TC	g/kg	30.7	0.8	30.1	1.3	2	0.980456	-0.0197375	0.000848125
440	Xian-Kai, L. U., Jiang-Ming, M. O., Gundersern, P., Wei-Xing, Z. H. U., Guo-Yi, Z. H. O. U., De-Jun, L. I., & Zhang, X. (2009). Effect of simulated N deposition on soil exchangeable cations in three forest types of subtropical China. Pedosphere, 19(2), 189-198.	Zhaoqing,Guangdong, China	Forest	23.10 N	112.10 E	21	1927	3	N	g/m2/yr	+0	+5	TN	g/kg	1.9	0.1	2.1	0.2	2	1.10526	0.100083	0.00394679
441	Xian-Kai, L. U., Jiang-Ming, M. O., Gundersern, P., Wei-Xing, Z. H. U., Guo-Yi, Z. H. O. U., De-Jun, L. I., & Zhang, X. (2009). Effect of simulated N deposition on soil exchangeable cations in three forest types of subtropical China. Pedosphere, 19(2), 189-198.	Zhaoqing,Guangdong, China	Forest	23.10 N	112.10 E	21	1927	3	N	g/m2/yr	+0	+5	TP	g/kg	0.22	0.01	0.22	0.02	2	1	0	0.00344353
442	Xian-Kai, L. U., Jiang-Ming, M. O., Gundersern, P., Wei-Xing, Z. H. U., Guo-Yi, Z. H. O. U., De-Jun, L. I., & Zhang, X. (2009). Effect of simulated N deposition on soil exchangeable cations in three forest types of subtropical China. Pedosphere, 19(2), 189-198.	Zhaoqing,Guangdong, China	Forest	23.10 N	112.10 E	21	1927	3	N	g/m2/yr	+0	+10	TC	g/kg	30.7	0.8	32.5	1.5	2	1.05863	0.0569774	0.00093641
443	Xian-Kai, L. U., Jiang-Ming, M. O., Gundersern, P., Wei-Xing, Z. H. U., Guo-Yi, Z. H. O. U., De-Jun, L. I., & Zhang, X. (2009). Effect of simulated N deposition on soil exchangeable cations in three forest types of subtropical China. Pedosphere, 19(2), 189-198.	Zhaoqing,Guangdong, China	Forest	23.10 N	112.10 E	21	1927	3	N	g/m2/yr	+0	+10	TN	g/kg	1.9	0.1	2.1	0.2	2	1.10526	0.100083	0.00394679
444	Xian-Kai, L. U., Jiang-Ming, M. O., Gundersern, P., Wei-Xing, Z. H. U., Guo-Yi, Z. H. O. U., De-Jun, L. I., & Zhang, X. (2009). Effect of simulated N deposition on soil exchangeable cations in three forest types of subtropical China. Pedosphere, 19(2), 189-198.	Zhaoqing,Guangdong, China	Forest	23.10 N	112.10 E	21	1927	3	N	g/m2/yr	+0	+10	TP	g/kg	0.22	0.01	0.24	0.02	2	1.09091	0.0870114	0.00300352
445	Xian-Kai, L. U., Jiang-Ming, M. O., Gundersern, P., Wei-Xing, Z. H. U., Guo-Yi, Z. H. O. U., De-Jun, L. I., & Zhang, X. (2009). Effect of simulated N deposition on soil exchangeable cations in three forest types of subtropical China. Pedosphere, 19(2), 189-198.	Zhaoqing,Guangdong, China	Forest	23.10 N	112.10 E	21	1927	3	N	g/m2/yr	+0	+15	TC	g/kg	30.7	0.8	33.4	0.5	2	1.08795	0.0842932	0.000301052
446	Xian-Kai, L. U., Jiang-Ming, M. O., Gundersern, P., Wei-Xing, Z. H. U., Guo-Yi, Z. H. O. U., De-Jun, L. I., & Zhang, X. (2009). Effect of simulated N deposition on soil exchangeable cations in three forest types of subtropical China. Pedosphere, 19(2), 189-198.	Zhaoqing,Guangdong, China	Forest	23.10 N	112.10 E	21	1927	3	N	g/m2/yr	+0	+15	TN	g/kg	1.9	0.1	2.2	0.1	2	1.15789	0.146603	0.00161207
447	Xian-Kai, L. U., Jiang-Ming, M. O., Gundersern, P., Wei-Xing, Z. H. U., Guo-Yi, Z. H. O. U., De-Jun, L. I., & Zhang, X. (2009). Effect of simulated N deposition on soil exchangeable cations in three forest types of subtropical China. Pedosphere, 19(2), 189-198.	Zhaoqing,Guangdong, China	Forest	23.10 N	112.10 E	21	1927	3	N	g/m2/yr	+0	+15	TP	g/kg	0.22	0.01	0.23	0.01	2	1.04545	0.0444518	0.00131882
448	乔枫, 史伟, & 薛元杰. (2018). 模拟氮沉降对云杉人工林土壤有机碳组分及理化性质的影响. 生态环境学报, 27(5), 852-858. Qiao Feng, Shi Wei, & Xue Yuanjie. (2018). Effects of simulated nitrogen deposition on soil organic carbon components and physicochemical properties of spruce plantations. Journal of Eco-Environment, 27 (5), 852-858.	Aba, Sichuang, China	Forest	31.11 N	102.35 E	9	800	3	N	g/m2/yr	+0	+6	SOC	g/kg	12.56	1.59	13.19	2.04	1.75	1.05016	0.0489418	0.0133154
449	乔枫, 史伟, & 薛元杰. (2018). 模拟氮沉降对云杉人工林土壤有机碳组分及理化性质的影响. 生态环境学报, 27(5), 852-858. Qiao Feng, Shi Wei, & Xue Yuanjie. (2018). Effects of simulated nitrogen deposition on soil organic carbon components and physicochemical properties of spruce plantations. Journal of Eco-Environment, 27 (5), 852-858.	Aba, Sichuang, China	Forest	31.11 N	102.35 E	9	800	3	N	g/m2/yr	+0	+6	TN	g/kg	0.98	0.09	1.13	0.13	1.75	1.15306	0.14242	0.00722305
450	乔枫, 史伟, & 薛元杰. (2018). 模拟氮沉降对云杉人工林土壤有机碳组分及理化性质的影响. 生态环境学报, 27(5), 852-858. Qiao Feng, Shi Wei, & Xue Yuanjie. (2018). Effects of simulated nitrogen deposition on soil organic carbon components and physicochemical properties of spruce plantations. Journal of Eco-Environment, 27 (5), 852-858.	Aba, Sichuang, China	Forest	31.11 N	102.35 E	9	800	3	N	g/m2/yr	+0	+6	TP	g/kg	1.02	0.03	1.08	0.04	1.75	1.05882	0.0571584	0.000745598
451	乔枫, 史伟, & 薛元杰. (2018). 模拟氮沉降对云杉人工林土壤有机碳组分及理化性质的影响. 生态环境学报, 27(5), 852-858. Qiao Feng, Shi Wei, & Xue Yuanjie. (2018). Effects of simulated nitrogen deposition on soil organic carbon components and physicochemical properties of spruce plantations. Journal of Eco-Environment, 27 (5), 852-858.	Aba, Sichuang, China	Forest	31.11 N	102.35 E	9	800	3	N	g/m2/yr	+0	+6	TK	g/kg	15.23	2.16	16.98	1.56	1.75	1.1149	0.108769	0.00951835
452	乔枫, 史伟, & 薛元杰. (2018). 模拟氮沉降对云杉人工林土壤有机碳组分及理化性质的影响. 生态环境学报, 27(5), 852-858. Qiao Feng, Shi Wei, & Xue Yuanjie. (2018). Effects of simulated nitrogen deposition on soil organic carbon components and physicochemical properties of spruce plantations. Journal of Eco-Environment, 27 (5), 852-858.	Aba, Sichuang, China	Forest	31.11 N	102.35 E	9	800	3	N	g/m2/yr	+0	+6	AP	mg/kg	21.08	1.87	26.29	1.65	1.75	1.24715	0.220864	0.00393614
453	乔枫, 史伟, & 薛元杰. (2018). 模拟氮沉降对云杉人工林土壤有机碳组分及理化性质的影响. 生态环境学报, 27(5), 852-858. Qiao Feng, Shi Wei, & Xue Yuanjie. (2018). Effects of simulated nitrogen deposition on soil organic carbon components and physicochemical properties of spruce plantations. Journal of Eco-Environment, 27 (5), 852-858.	Aba, Sichuang, China	Forest	31.11 N	102.35 E	9	800	3	N	g/m2/yr	+0	+6	AK	mg/kg	75.23	5.26	79.17	3.24	1.75	1.05237	0.0510474	0.00218783
454	乔枫, 史伟, & 薛元杰. (2018). 模拟氮沉降对云杉人工林土壤有机碳组分及理化性质的影响. 生态环境学报, 27(5), 852-858. Qiao Feng, Shi Wei, & Xue Yuanjie. (2018). Effects of simulated nitrogen deposition on soil organic carbon components and physicochemical properties of spruce plantations. Journal of Eco-Environment, 27 (5), 852-858.	Aba, Sichuang, China	Forest	31.11 N	102.35 E	9	800	3	N	g/m2/yr	+0	+12	SOC	g/kg	12.56	1.59	15.49	1.87	1.75	1.23328	0.209677	0.0101999
455	乔枫, 史伟, & 薛元杰. (2018). 模拟氮沉降对云杉人工林土壤有机碳组分及理化性质的影响. 生态环境学报, 27(5), 852-858. Qiao Feng, Shi Wei, & Xue Yuanjie. (2018). Effects of simulated nitrogen deposition on soil organic carbon components and physicochemical properties of spruce plantations. Journal of Eco-Environment, 27 (5), 852-858.	Aba, Sichuang, China	Forest	31.11 N	102.35 E	9	800	3	N	g/m2/yr	+0	+12	TN	g/kg	0.98	0.09	1.38	0.25	1.75	1.40816	0.342286	0.0137509
456	乔枫, 史伟, & 薛元杰. (2018). 模拟氮沉降对云杉人工林土壤有机碳组分及理化性质的影响. 生态环境学报, 27(5), 852-858. Qiao Feng, Shi Wei, & Xue Yuanjie. (2018). Effects of simulated nitrogen deposition on soil organic carbon components and physicochemical properties of spruce plantations. Journal of Eco-Environment, 27 (5), 852-858.	Aba, Sichuang, China	Forest	31.11 N	102.35 E	9	800	3	N	g/m2/yr	+0	+12	TP	g/kg	1.02	0.03	1.03	0.08	1.75	1.0098	0.00975617	0.00229922
457	乔枫, 史伟, & 薛元杰. (2018). 模拟氮沉降对云杉人工林土壤有机碳组分及理化性质的影响. 生态环境学报, 27(5), 852-858. Qiao Feng, Shi Wei, & Xue Yuanjie. (2018). Effects of simulated nitrogen deposition on soil organic carbon components and physicochemical properties of spruce plantations. Journal of Eco-Environment, 27 (5), 852-858.	Aba, Sichuang, China	Forest	31.11 N	102.35 E	9	800	3	N	g/m2/yr	+0	+12	TK	g/kg	15.23	2.16	23.04	1.95	1.75	1.5128	0.413965	0.00909253
458	乔枫, 史伟, & 薛元杰. (2018). 模拟氮沉降对云杉人工林土壤有机碳组分及理化性质的影响. 生态环境学报, 27(5), 852-858. Qiao Feng, Shi Wei, & Xue Yuanjie. (2018). Effects of simulated nitrogen deposition on soil organic carbon components and physicochemical properties of spruce plantations. Journal of Eco-Environment, 27 (5), 852-858.	Aba, Sichuang, China	Forest	31.11 N	102.35 E	9	800	3	N	g/m2/yr	+0	+12	AP	mg/kg	21.08	1.87	32.24	2.04	1.75	1.52941	0.424883	0.00395773
459	乔枫, 史伟, & 薛元杰. (2018). 模拟氮沉降对云杉人工林土壤有机碳组分及理化性质的影响. 生态环境学报, 27(5), 852-858. Qiao Feng, Shi Wei, & Xue Yuanjie. (2018). Effects of simulated nitrogen deposition on soil organic carbon components and physicochemical properties of spruce plantations. Journal of Eco-Environment, 27 (5), 852-858.	Aba, Sichuang, China	Forest	31.11 N	102.35 E	9	800	3	N	g/m2/yr	+0	+12	AK	mg/kg	75.23	5.26	82.16	4.89	1.75	1.09212	0.0881185	0.00281035
460	乔枫, 史伟, & 薛元杰. (2018). 模拟氮沉降对云杉人工林土壤有机碳组分及理化性质的影响. 生态环境学报, 27(5), 852-858. Qiao Feng, Shi Wei, & Xue Yuanjie. (2018). Effects of simulated nitrogen deposition on soil organic carbon components and physicochemical properties of spruce plantations. Journal of Eco-Environment, 27 (5), 852-858.	Aba, Sichuang, China	Forest	31.11 N	102.35 E	9	800	3	N	g/m2/yr	+0	+24	SOC	g/kg	12.56	1.59	16.78	1.89	1.75	1.33599	0.289671	0.00957069
461	乔枫, 史伟, & 薛元杰. (2018). 模拟氮沉降对云杉人工林土壤有机碳组分及理化性质的影响. 生态环境学报, 27(5), 852-858. Qiao Feng, Shi Wei, & Xue Yuanjie. (2018). Effects of simulated nitrogen deposition on soil organic carbon components and physicochemical properties of spruce plantations. Journal of Eco-Environment, 27 (5), 852-858.	Aba, Sichuang, China	Forest	31.11 N	102.35 E	9	800	3	N	g/m2/yr	+0	+24	TN	g/kg	0.98	0.09	1.67	0.14	1.75	1.70408	0.533026	0.00515395
462	乔枫, 史伟, & 薛元杰. (2018). 模拟氮沉降对云杉人工林土壤有机碳组分及理化性质的影响. 生态环境学报, 27(5), 852-858. Qiao Feng, Shi Wei, & Xue Yuanjie. (2018). Effects of simulated nitrogen deposition on soil organic carbon components and physicochemical properties of spruce plantations. Journal of Eco-Environment, 27 (5), 852-858.	Aba, Sichuang, China	Forest	31.11 N	102.35 E	9	800	3	N	g/m2/yr	+0	+24	TP	g/kg	1.02	0.03	1.07	0.05	1.75	1.04902	0.047856	0.00101622
463	乔枫, 史伟, & 薛元杰. (2018). 模拟氮沉降对云杉人工林土壤有机碳组分及理化性质的影响. 生态环境学报, 27(5), 852-858. Qiao Feng, Shi Wei, & Xue Yuanjie. (2018). Effects of simulated nitrogen deposition on soil organic carbon components and physicochemical properties of spruce plantations. Journal of Eco-Environment, 27 (5), 852-858.	Aba, Sichuang, China	Forest	31.11 N	102.35 E	9	800	3	N	g/m2/yr	+0	+24	TK	g/kg	15.23	2.16	29.78	2.78	1.75	1.95535	0.67057	0.00960963
464	乔枫, 史伟, & 薛元杰. (2018). 模拟氮沉降对云杉人工林土壤有机碳组分及理化性质的影响. 生态环境学报, 27(5), 852-858. Qiao Feng, Shi Wei, & Xue Yuanjie. (2018). Effects of simulated nitrogen deposition on soil organic carbon components and physicochemical properties of spruce plantations. Journal of Eco-Environment, 27 (5), 852-858.	Aba, Sichuang, China	Forest	31.11 N	102.35 E	9	800	3	N	g/m2/yr	+0	+24	AP	mg/kg	21.08	1.87	39.78	2.47	1.75	1.8871	0.63504	0.00390825
465	乔枫, 史伟, & 薛元杰. (2018). 模拟氮沉降对云杉人工林土壤有机碳组分及理化性质的影响. 生态环境学报, 27(5), 852-858. Qiao Feng, Shi Wei, & Xue Yuanjie. (2018). Effects of simulated nitrogen deposition on soil organic carbon components and physicochemical properties of spruce plantations. Journal of Eco-Environment, 27 (5), 852-858.	Aba, Sichuang, China	Forest	31.11 N	102.35 E	9	800	3	N	g/m2/yr	+0	+24	AK	mg/kg	75.23	5.26	91.09	4.16	1.75	1.21082	0.191298	0.00232477
466	胡艳玲, 韩士杰, 李雪峰, 赵玉涛, & 李东. (2009). 长白山原始林和次生林土壤有效氮含量对模拟氮沉降的响应. 东北农业大学学报, 37(5), 36-38. Hu Yanling, Han Shijie, Li Xuefeng, Zhao Yutao, & Li Dong. (2009). Responses of soil available nitrogen content to simulated nitrogen deposition in primary and secondary forests of Changbai Mountain. Journal of Northeast Agricultural University, 37 (5), 36-38.	Changbai Mountain, Jilin, China	Forest	42.24 N	128.05 E	3.8	700	3	N	g/m2/yr	+0	+2.5	AN	mg/kg	3.47	0.25	4.56	0.68	0.417	1.31412	0.273168	0.00914275
467	胡艳玲, 韩士杰, 李雪峰, 赵玉涛, & 李东. (2009). 长白山原始林和次生林土壤有效氮含量对模拟氮沉降的响应. 东北农业大学学报, 37(5), 36-38. Hu Yanling, Han Shijie, Li Xuefeng, Zhao Yutao, & Li Dong. (2009). Responses of soil available nitrogen content to simulated nitrogen deposition in primary and secondary forests of Changbai Mountain. Journal of Northeast Agricultural University, 37 (5), 36-38.	Changbai Mountain, Jilin, China	Forest	42.24 N	128.05 E	3.8	700	3	N	g/m2/yr	+0	+5	AN	mg/kg	3.47	0.25	10.94	1.35	0.417	3.15274	1.14827	0.0068061
468	胡艳玲, 韩士杰, 李雪峰, 赵玉涛, & 李东. (2009). 长白山原始林和次生林土壤有效氮含量对模拟氮沉降的响应. 东北农业大学学报, 37(5), 36-38. Hu Yanling, Han Shijie, Li Xuefeng, Zhao Yutao, & Li Dong. (2009). Responses of soil available nitrogen content to simulated nitrogen deposition in primary and secondary forests of Changbai Mountain. Journal of Northeast Agricultural University, 37 (5), 36-38.	Changbai Mountain, Jilin, China	Forest	42.24 N	128.05 E	3.8	700	3	N	g/m2/yr	+0	+2.5	AN	mg/kg	4.15	0.07	6.34	0.24	0.417	1.52771	0.42377	0.000572501
469	胡艳玲, 韩士杰, 李雪峰, 赵玉涛, & 李东. (2009). 长白山原始林和次生林土壤有效氮含量对模拟氮沉降的响应. 东北农业大学学报, 37(5), 36-38. Hu Yanling, Han Shijie, Li Xuefeng, Zhao Yutao, & Li Dong. (2009). Responses of soil available nitrogen content to simulated nitrogen deposition in primary and secondary forests of Changbai Mountain. Journal of Northeast Agricultural University, 37 (5), 36-38.	Changbai Mountain, Jilin, China	Forest	42.24 N	128.05 E	3.8	700	3	N	g/m2/yr	+0	+5	AN	mg/kg	4.15	0.07	6.69	0.12	0.417	1.61205	0.477506	0.000202085
470	衡涛, 吴建国, 谢世友, & 武美香. (2011). 高寒草甸土壤碳和氮及微生物生物量碳和氮对温度与降水量变化的响应. 中国农学通报, 27(3), 425-430. Heng Tao, Wu Jianguo, Xie Shiyou, & Wu Meixiang. (2011). Responses of soil carbon and nitrogen and microbial biomass carbon and nitrogen to changes in temperature and precipitation in alpine meadows. Chinese Agricultural Science Bulletin, 27 (3), 425- 430.	Haibei,Qinghai, China	Grassland	37.58 N	100.55 E	1	409	9	Warming	℃	+0	+2.0	SOC	g/kg	93.57	8.43	96.21	11.26	2	1.02821	0.0278235	0.00242379
471	衡涛, 吴建国, 谢世友, & 武美香. (2011). 高寒草甸土壤碳和氮及微生物生物量碳和氮对温度与降水量变化的响应. 中国农学通报, 27(3), 425-430. Heng Tao, Wu Jianguo, Xie Shiyou, & Wu Meixiang. (2011). Responses of soil carbon and nitrogen and microbial biomass carbon and nitrogen to changes in temperature and precipitation in alpine meadows. Chinese Agricultural Science Bulletin, 27 (3), 425- 430.	Haibei,Qinghai, China	Grassland	37.58 N	100.55 E	1	409	9	Warming	℃	+0	+2.0	TN	g/kg	7.37	0.97	7.4	0.9	2	1.00407	0.00406229	0.00356825
472	衡涛, 吴建国, 谢世友, & 武美香. (2011). 高寒草甸土壤碳和氮及微生物生物量碳和氮对温度与降水量变化的响应. 中国农学通报, 27(3), 425-430. Heng Tao, Wu Jianguo, Xie Shiyou, & Wu Meixiang. (2011). Responses of soil carbon and nitrogen and microbial biomass carbon and nitrogen to changes in temperature and precipitation in alpine meadows. Chinese Agricultural Science Bulletin, 27 (3), 425- 430.	Haibei,Qinghai, China	Grassland	37.58 N	100.55 E	1	409	9	Reduced Precipitation	mm	-0	-61.35	SOC	g/kg	93.57	8.43	94.11	17.06	2	1.00577	0.00575449	0.00455313
473	衡涛, 吴建国, 谢世友, & 武美香. (2011). 高寒草甸土壤碳和氮及微生物生物量碳和氮对温度与降水量变化的响应. 中国农学通报, 27(3), 425-430. Heng Tao, Wu Jianguo, Xie Shiyou, & Wu Meixiang. (2011). Responses of soil carbon and nitrogen and microbial biomass carbon and nitrogen to changes in temperature and precipitation in alpine meadows. Chinese Agricultural Science Bulletin, 27 (3), 425- 430.	Haibei,Qinghai, China	Grassland	37.58 N	100.55 E	1	409	9	Reduced Precipitation	mm	-0	-61.35	TN	g/kg	7.37	0.97	7.48	0.8	2	1.01493	0.0148151	0.00319568
474	衡涛, 吴建国, 谢世友, & 武美香. (2011). 高寒草甸土壤碳和氮及微生物生物量碳和氮对温度与降水量变化的响应. 中国农学通报, 27(3), 425-430. Heng Tao, Wu Jianguo, Xie Shiyou, & Wu Meixiang. (2011). Responses of soil carbon and nitrogen and microbial biomass carbon and nitrogen to changes in temperature and precipitation in alpine meadows. Chinese Agricultural Science Bulletin, 27 (3), 425- 430.	Haibei,Qinghai, China	Grassland	37.58 N	100.55 E	1	409	9	Elevated Precipitation	mm	+0	+61.35	SOC	g/kg	93.57	8.43	90.08	16.37	2	0.962702	-0.0380117	0.00457129
475	衡涛, 吴建国, 谢世友, & 武美香. (2011). 高寒草甸土壤碳和氮及微生物生物量碳和氮对温度与降水量变化的响应. 中国农学通报, 27(3), 425-430. Heng Tao, Wu Jianguo, Xie Shiyou, & Wu Meixiang. (2011). Responses of soil carbon and nitrogen and microbial biomass carbon and nitrogen to changes in temperature and precipitation in alpine meadows. Chinese Agricultural Science Bulletin, 27 (3), 425- 430.	Haibei,Qinghai, China	Grassland	37.58 N	100.55 E	1	409	9	Elevated Precipitation	mm	+0	+61.35	TN	g/kg	7.37	0.97	7	1.24	2	0.949796	-0.0515076	0.00541133
476	衡涛, 吴建国, 谢世友, & 武美香. (2011). 高寒草甸土壤碳和氮及微生物生物量碳和氮对温度与降水量变化的响应. 中国农学通报, 27(3), 425-430. Heng Tao, Wu Jianguo, Xie Shiyou, & Wu Meixiang. (2011). Responses of soil carbon and nitrogen and microbial biomass carbon and nitrogen to changes in temperature and precipitation in alpine meadows. Chinese Agricultural Science Bulletin, 27 (3), 425- 430.	Haibei,Qinghai, China	Grassland	37.58 N	100.55 E	1	409	9	Warming+Reduced Precipitation	℃+mm	+0+-0	+2+-61.35	SOC	g/kg	93.57	8.43	92.97	13.46	2	0.993588	-0.00643296	0.00323082
477	衡涛, 吴建国, 谢世友, & 武美香. (2011). 高寒草甸土壤碳和氮及微生物生物量碳和氮对温度与降水量变化的响应. 中国农学通报, 27(3), 425-430. Heng Tao, Wu Jianguo, Xie Shiyou, & Wu Meixiang. (2011). Responses of soil carbon and nitrogen and microbial biomass carbon and nitrogen to changes in temperature and precipitation in alpine meadows. Chinese Agricultural Science Bulletin, 27 (3), 425- 430.	Haibei,Qinghai, China	Grassland	37.58 N	100.55 E	1	409	9	Warming+Reduced Precipitation	℃+mm	+0+-0	+2+-61.35	TN	g/kg	7.37	0.97	7.48	0.71	2	1.01493	0.0148151	0.0029258
478	衡涛, 吴建国, 谢世友, & 武美香. (2011). 高寒草甸土壤碳和氮及微生物生物量碳和氮对温度与降水量变化的响应. 中国农学通报, 27(3), 425-430. Heng Tao, Wu Jianguo, Xie Shiyou, & Wu Meixiang. (2011). Responses of soil carbon and nitrogen and microbial biomass carbon and nitrogen to changes in temperature and precipitation in alpine meadows. Chinese Agricultural Science Bulletin, 27 (3), 425- 430.	Haibei,Qinghai, China	Grassland	37.58 N	100.55 E	1	409	9	Warming+Elevated Precipitation	℃+mm	+0++0	+2++61.35	SOC	g/kg	93.57	8.43	91.56	9.38	2	0.978519	-0.0217153	0.002068
479	衡涛, 吴建国, 谢世友, & 武美香. (2011). 高寒草甸土壤碳和氮及微生物生物量碳和氮对温度与降水量变化的响应. 中国农学通报, 27(3), 425-430. Heng Tao, Wu Jianguo, Xie Shiyou, & Wu Meixiang. (2011). Responses of soil carbon and nitrogen and microbial biomass carbon and nitrogen to changes in temperature and precipitation in alpine meadows. Chinese Agricultural Science Bulletin, 27 (3), 425- 430.	Haibei,Qinghai, China	Grassland	37.58 N	100.55 E	1	409	9	Warming+Elevated Precipitation	℃+mm	+0++0	+2++61.35	TN	g/kg	7.37	0.97	6.93	0.58	2	0.940299	-0.0615579	0.00270301
480	衡涛, 吴建国, 谢世友, & 武美香. (2011). 高寒草甸土壤碳和氮及微生物生物量碳和氮对温度与降水量变化的响应. 中国农学通报, 27(3), 425-430. Heng Tao, Wu Jianguo, Xie Shiyou, & Wu Meixiang. (2011). Responses of soil carbon and nitrogen and microbial biomass carbon and nitrogen to changes in temperature and precipitation in alpine meadows. Chinese Agricultural Science Bulletin, 27 (3), 425- 430.	Haibei,Qinghai, China	Grassland	37.58 N	100.55 E	1	409	9	Warming	℃	+0	+2.0	SOC	g/kg	82.36	15.39	70.78	12.11	2	0.859398	-0.151523	0.00713229
481	衡涛, 吴建国, 谢世友, & 武美香. (2011). 高寒草甸土壤碳和氮及微生物生物量碳和氮对温度与降水量变化的响应. 中国农学通报, 27(3), 425-430. Heng Tao, Wu Jianguo, Xie Shiyou, & Wu Meixiang. (2011). Responses of soil carbon and nitrogen and microbial biomass carbon and nitrogen to changes in temperature and precipitation in alpine meadows. Chinese Agricultural Science Bulletin, 27 (3), 425- 430.	Haibei,Qinghai, China	Grassland	37.58 N	100.55 E	1	409	9	Warming	℃	+0	+2.0	TN	g/kg	6.93	1.02	6.32	0.89	2	0.911977	-0.0921406	0.00461054
482	衡涛, 吴建国, 谢世友, & 武美香. (2011). 高寒草甸土壤碳和氮及微生物生物量碳和氮对温度与降水量变化的响应. 中国农学通报, 27(3), 425-430. Heng Tao, Wu Jianguo, Xie Shiyou, & Wu Meixiang. (2011). Responses of soil carbon and nitrogen and microbial biomass carbon and nitrogen to changes in temperature and precipitation in alpine meadows. Chinese Agricultural Science Bulletin, 27 (3), 425- 430.	Haibei,Qinghai, China	Grassland	37.58 N	100.55 E	1	409	9	Reduced Precipitation	mm	-0	-61.35	SOC	g/kg	82.36	15.39	82.09	23.86	2	0.996722	-0.00328368	0.0132665
483	衡涛, 吴建国, 谢世友, & 武美香. (2011). 高寒草甸土壤碳和氮及微生物生物量碳和氮对温度与降水量变化的响应. 中国农学通报, 27(3), 425-430. Heng Tao, Wu Jianguo, Xie Shiyou, & Wu Meixiang. (2011). Responses of soil carbon and nitrogen and microbial biomass carbon and nitrogen to changes in temperature and precipitation in alpine meadows. Chinese Agricultural Science Bulletin, 27 (3), 425- 430.	Haibei,Qinghai, China	Grassland	37.58 N	100.55 E	1	409	9	Reduced Precipitation	mm	-0	-61.35	TN	g/kg	6.93	1.02	7.22	1.34	2	1.04185	0.0409951	0.00623439
484	衡涛, 吴建国, 谢世友, & 武美香. (2011). 高寒草甸土壤碳和氮及微生物生物量碳和氮对温度与降水量变化的响应. 中国农学通报, 27(3), 425-430. Heng Tao, Wu Jianguo, Xie Shiyou, & Wu Meixiang. (2011). Responses of soil carbon and nitrogen and microbial biomass carbon and nitrogen to changes in temperature and precipitation in alpine meadows. Chinese Agricultural Science Bulletin, 27 (3), 425- 430.	Haibei,Qinghai, China	Grassland	37.58 N	100.55 E	1	409	9	Elevated Precipitation	mm	+0	+61.35	SOC	g/kg	82.36	15.39	77.53	8.59	2	0.941355	-0.0604349	0.0052437
485	衡涛, 吴建国, 谢世友, & 武美香. (2011). 高寒草甸土壤碳和氮及微生物生物量碳和氮对温度与降水量变化的响应. 中国农学通报, 27(3), 425-430. Heng Tao, Wu Jianguo, Xie Shiyou, & Wu Meixiang. (2011). Responses of soil carbon and nitrogen and microbial biomass carbon and nitrogen to changes in temperature and precipitation in alpine meadows. Chinese Agricultural Science Bulletin, 27 (3), 425- 430.	Haibei,Qinghai, China	Grassland	37.58 N	100.55 E	1	409	9	Elevated Precipitation	mm	+0	+61.35	TN	g/kg	6.93	1.02	6.68	0.82	2	0.963925	-0.0367418	0.00408138
486	衡涛, 吴建国, 谢世友, & 武美香. (2011). 高寒草甸土壤碳和氮及微生物生物量碳和氮对温度与降水量变化的响应. 中国农学通报, 27(3), 425-430. Heng Tao, Wu Jianguo, Xie Shiyou, & Wu Meixiang. (2011). Responses of soil carbon and nitrogen and microbial biomass carbon and nitrogen to changes in temperature and precipitation in alpine meadows. Chinese Agricultural Science Bulletin, 27 (3), 425- 430.	Haibei,Qinghai, China	Grassland	37.58 N	100.55 E	1	409	9	Warming+Reduced Precipitation	℃+mm	+0+-0	+2+-61.35	SOC	g/kg	82.36	15.39	75.62	7.07	2	0.918164	-0.0853791	0.00485097
487	衡涛, 吴建国, 谢世友, & 武美香. (2011). 高寒草甸土壤碳和氮及微生物生物量碳和氮对温度与降水量变化的响应. 中国农学通报, 27(3), 425-430. Heng Tao, Wu Jianguo, Xie Shiyou, & Wu Meixiang. (2011). Responses of soil carbon and nitrogen and microbial biomass carbon and nitrogen to changes in temperature and precipitation in alpine meadows. Chinese Agricultural Science Bulletin, 27 (3), 425- 430.	Haibei,Qinghai, China	Grassland	37.58 N	100.55 E	1	409	9	Warming+Reduced Precipitation	℃+mm	+0+-0	+2+-61.35	TN	g/kg	6.93	1.02	6.82	0.8	2	0.984127	-0.0160003	0.00393595
488	衡涛, 吴建国, 谢世友, & 武美香. (2011). 高寒草甸土壤碳和氮及微生物生物量碳和氮对温度与降水量变化的响应. 中国农学通报, 27(3), 425-430. Heng Tao, Wu Jianguo, Xie Shiyou, & Wu Meixiang. (2011). Responses of soil carbon and nitrogen and microbial biomass carbon and nitrogen to changes in temperature and precipitation in alpine meadows. Chinese Agricultural Science Bulletin, 27 (3), 425- 430.	Haibei,Qinghai, China	Grassland	37.58 N	100.55 E	1	409	9	Warming+Elevated Precipitation	℃+mm	+0++0	+2++61.35	SOC	g/kg	82.36	15.39	79.46	16.52	2	0.964789	-0.0358461	0.00868238
489	衡涛, 吴建国, 谢世友, & 武美香. (2011). 高寒草甸土壤碳和氮及微生物生物量碳和氮对温度与降水量变化的响应. 中国农学通报, 27(3), 425-430. Heng Tao, Wu Jianguo, Xie Shiyou, & Wu Meixiang. (2011). Responses of soil carbon and nitrogen and microbial biomass carbon and nitrogen to changes in temperature and precipitation in alpine meadows. Chinese Agricultural Science Bulletin, 27 (3), 425- 430.	Haibei,Qinghai, China	Grassland	37.58 N	100.55 E	1	409	9	Warming+Elevated Precipitation	℃+mm	+0++0	+2++61.35	TN	g/kg	6.93	1.02	6.54	1.34	2	0.943723	-0.0579226	0.00707165
490	柴锦隆. (2018). 模拟践踏和降水对高寒草甸土壤理化性质和微生物数量的影响 (硕士论文, 甘肃农业大学). Chai Jinlong. (2018). Effects of simulated trample and precipitation on soil physical and chemical properties and microbial population in alpine meadow (Master's thesis, Gansu Agricultural University)	Haibei,Qinghai, China	Grassland	37.40 N	102.32 E	-0.1	416	3	Reduced Precipitation	mm	70	40	TN	g/kg	7.89	0.21	7.15	0.01	2	0.90621	-0.0984838	0.000236789
491	柴锦隆. (2018). 模拟践踏和降水对高寒草甸土壤理化性质和微生物数量的影响 (硕士论文, 甘肃农业大学). Chai Jinlong. (2018). Effects of simulated trample and precipitation on soil physical and chemical properties and microbial population in alpine meadow (Master's thesis, Gansu Agricultural University)	Wuwei, Gansu, China	Grassland	37.40 N	102.32 E	-0.1	416	3	Reduced Precipitation	mm	70	40	TP	g/kg	0.92	0.023	0.878	0.005	2	0.954348	-0.0467271	0.000219143
492	柴锦隆. (2018). 模拟践踏和降水对高寒草甸土壤理化性质和微生物数量的影响 (硕士论文, 甘肃农业大学). Chai Jinlong. (2018). Effects of simulated trample and precipitation on soil physical and chemical properties and microbial population in alpine meadow (Master's thesis, Gansu Agricultural University)	Wuwei, Gansu, China	Grassland	37.40 N	102.32 E	-0.1	416	3	Reduced Precipitation	mm	70	40	TK	g/kg	20.5	1.49	20.26	0.62	2	0.988293	-0.0117764	0.0020731
493	柴锦隆. (2018). 模拟践踏和降水对高寒草甸土壤理化性质和微生物数量的影响 (硕士论文, 甘肃农业大学). Chai Jinlong. (2018). Effects of simulated trample and precipitation on soil physical and chemical properties and microbial population in alpine meadow (Master's thesis, Gansu Agricultural University)	Wuwei, Gansu, China	Grassland	37.40 N	102.32 E	-0.1	416	3	Reduced Precipitation	mm	70	40	AN	mg/kg	409.32	5.71	416.41	11.93	2	1.01732	0.0171731	0.000338468
494	柴锦隆. (2018). 模拟践踏和降水对高寒草甸土壤理化性质和微生物数量的影响 (硕士论文, 甘肃农业大学). Chai Jinlong. (2018). Effects of simulated trample and precipitation on soil physical and chemical properties and microbial population in alpine meadow (Master's thesis, Gansu Agricultural University)	Wuwei, Gansu, China	Grassland	37.40 N	102.32 E	-0.1	416	3	Reduced Precipitation	mm	70	40	AP	mg/kg	18.19	0.42	20.25	0.36	2	1.11325	0.107283	0.00028306
495	柴锦隆. (2018). 模拟践踏和降水对高寒草甸土壤理化性质和微生物数量的影响 (硕士论文, 甘肃农业大学). Chai Jinlong. (2018). Effects of simulated trample and precipitation on soil physical and chemical properties and microbial population in alpine meadow (Master's thesis, Gansu Agricultural University)	Wuwei, Gansu, China	Grassland	37.40 N	102.32 E	-0.1	416	3	Reduced Precipitation	mm	70	40	AK	mg/kg	359.01	5.09	372.55	15.64	2	1.03771	0.037021	0.000654471
496	柴锦隆. (2018). 模拟践踏和降水对高寒草甸土壤理化性质和微生物数量的影响 (硕士论文, 甘肃农业大学). Chai Jinlong. (2018). Effects of simulated trample and precipitation on soil physical and chemical properties and microbial population in alpine meadow (Master's thesis, Gansu Agricultural University)	Wuwei, Gansu, China	Grassland	37.40 N	102.32 E	-0.1	416	3	Elevated Precipitation	mm	70	110	TN	g/kg	7.89	0.21	7.06	0.21	2	0.894804	-0.111151	0.000531059
497	柴锦隆. (2018). 模拟践踏和降水对高寒草甸土壤理化性质和微生物数量的影响 (硕士论文, 甘肃农业大学). Chai Jinlong. (2018). Effects of simulated trample and precipitation on soil physical and chemical properties and microbial population in alpine meadow (Master's thesis, Gansu Agricultural University)	Wuwei, Gansu, China	Grassland	37.40 N	102.32 E	-0.1	416	3	Elevated Precipitation	mm	70	110	TP	g/kg	0.92	0.023	0.82	0.017	2	0.891304	-0.115069	0.000351601
498	柴锦隆. (2018). 模拟践踏和降水对高寒草甸土壤理化性质和微生物数量的影响 (硕士论文, 甘肃农业大学). Chai Jinlong. (2018). Effects of simulated trample and precipitation on soil physical and chemical properties and microbial population in alpine meadow (Master's thesis, Gansu Agricultural University)	Wuwei, Gansu, China	Grassland	37.40 N	102.32 E	-0.1	416	3	Elevated Precipitation	mm	70	110	TK	g/kg	20.5	1.49	19.64	1.22	2	0.958049	-0.0428566	0.00304716
499	柴锦隆. (2018). 模拟践踏和降水对高寒草甸土壤理化性质和微生物数量的影响 (硕士论文, 甘肃农业大学). Chai Jinlong. (2018). Effects of simulated trample and precipitation on soil physical and chemical properties and microbial population in alpine meadow (Master's thesis, Gansu Agricultural University)	Wuwei, Gansu, China	Grassland	37.40 N	102.32 E	-0.1	416	3	Elevated Precipitation	mm	70	110	AN	mg/kg	409.32	5.71	338.43	9.97	2	0.82681	-0.19018	0.000354156
500	柴锦隆. (2018). 模拟践踏和降水对高寒草甸土壤理化性质和微生物数量的影响 (硕士论文, 甘肃农业大学). Chai Jinlong. (2018). Effects of simulated trample and precipitation on soil physical and chemical properties and microbial population in alpine meadow (Master's thesis, Gansu Agricultural University)	Wuwei, Gansu, China	Grassland	37.40 N	102.32 E	-0.1	416	3	Elevated Precipitation	mm	70	110	AP	mg/kg	18.19	0.42	17.49	0.25	2	0.961517	-0.0392427	0.000245815
501	柴锦隆. (2018). 模拟践踏和降水对高寒草甸土壤理化性质和微生物数量的影响 (硕士论文, 甘肃农业大学). Chai Jinlong. (2018). Effects of simulated trample and precipitation on soil physical and chemical properties and microbial population in alpine meadow (Master's thesis, Gansu Agricultural University)	Wuwei, Gansu, China	Grassland	37.40 N	102.32 E	-0.1	416	3	Elevated Precipitation	mm	70	110	AK	mg/kg	359.01	5.09	300.4	9.26	2	0.836745	-0.178235	0.000383743
502	柴锦隆. (2018). 模拟践踏和降水对高寒草甸土壤理化性质和微生物数量的影响 (硕士论文, 甘肃农业大学). Chai Jinlong. (2018). Effects of simulated trample and precipitation on soil physical and chemical properties and microbial population in alpine meadow (Master's thesis, Gansu Agricultural University)	Wuwei, Gansu, China	Grassland	37.40 N	102.32 E	-0.1	416	3	Reduced Precipitation	mm	70	40	TN	g/kg	6.85	0.46	6.28	0.21	2	0.916788	-0.0868787	0.00187592
503	柴锦隆. (2018). 模拟践踏和降水对高寒草甸土壤理化性质和微生物数量的影响 (硕士论文, 甘肃农业大学). Chai Jinlong. (2018). Effects of simulated trample and precipitation on soil physical and chemical properties and microbial population in alpine meadow (Master's thesis, Gansu Agricultural University)	Wuwei, Gansu, China	Grassland	37.40 N	102.32 E	-0.1	416	3	Reduced Precipitation	mm	70	40	TP	g/kg	0.817	0.008	0.792	0.004	2	0.9694	-0.0310777	4.04631e-05
504	柴锦隆. (2018). 模拟践踏和降水对高寒草甸土壤理化性质和微生物数量的影响 (硕士论文, 甘肃农业大学). Chai Jinlong. (2018). Effects of simulated trample and precipitation on soil physical and chemical properties and microbial population in alpine meadow (Master's thesis, Gansu Agricultural University)	Wuwei, Gansu, China	Grassland	37.40 N	102.32 E	-0.1	416	3	Reduced Precipitation	mm	70	40	TK	g/kg	19.89	1.05	20.22	0.45	2	1.01659	0.0164551	0.00109404
505	柴锦隆. (2018). 模拟践踏和降水对高寒草甸土壤理化性质和微生物数量的影响 (硕士论文, 甘肃农业大学). Chai Jinlong. (2018). Effects of simulated trample and precipitation on soil physical and chemical properties and microbial population in alpine meadow (Master's thesis, Gansu Agricultural University)	Wuwei, Gansu, China	Grassland	37.40 N	102.32 E	-0.1	416	3	Reduced Precipitation	mm	70	40	AN	mg/kg	346.01	6.2	373.55	5.83	2	1.07959	0.0765842	0.000188218
506	柴锦隆. (2018). 模拟践踏和降水对高寒草甸土壤理化性质和微生物数量的影响 (硕士论文, 甘肃农业大学). Chai Jinlong. (2018). Effects of simulated trample and precipitation on soil physical and chemical properties and microbial population in alpine meadow (Master's thesis, Gansu Agricultural University)	Wuwei, Gansu, China	Grassland	37.40 N	102.32 E	-0.1	416	3	Reduced Precipitation	mm	70	40	AP	mg/kg	14.74	0.18	16.3	0.31	2	1.10583	0.1006	0.000170275
507	柴锦隆. (2018). 模拟践踏和降水对高寒草甸土壤理化性质和微生物数量的影响 (硕士论文, 甘肃农业大学). Chai Jinlong. (2018). Effects of simulated trample and precipitation on soil physical and chemical properties and microbial population in alpine meadow (Master's thesis, Gansu Agricultural University)	Wuwei, Gansu, China	Grassland	37.40 N	102.32 E	-0.1	416	3	Reduced Precipitation	mm	70	40	AK	mg/kg	256.54	9.31	258.54	5.29	2	1.0078	0.00776582	0.000578555
508	柴锦隆. (2018). 模拟践踏和降水对高寒草甸土壤理化性质和微生物数量的影响 (硕士论文, 甘肃农业大学). Chai Jinlong. (2018). Effects of simulated trample and precipitation on soil physical and chemical properties and microbial population in alpine meadow (Master's thesis, Gansu Agricultural University)	Wuwei, Gansu, China	Grassland	37.40 N	102.32 E	-0.1	416	3	Elevated Precipitation	mm	70	110	TN	g/kg	6.85	0.46	7.12	0.2	2	1.03942	0.0386591	0.0017662
509	柴锦隆. (2018). 模拟践踏和降水对高寒草甸土壤理化性质和微生物数量的影响 (硕士论文, 甘肃农业大学). Chai Jinlong. (2018). Effects of simulated trample and precipitation on soil physical and chemical properties and microbial population in alpine meadow (Master's thesis, Gansu Agricultural University)	Wuwei, Gansu, China	Grassland	37.40 N	102.32 E	-0.1	416	3	Elevated Precipitation	mm	70	110	TP	g/kg	0.817	0.008	0.779	0.005	2	0.953488	-0.047628	4.56929e-05
510	柴锦隆. (2018). 模拟践踏和降水对高寒草甸土壤理化性质和微生物数量的影响 (硕士论文, 甘肃农业大学). Chai Jinlong. (2018). Effects of simulated trample and precipitation on soil physical and chemical properties and microbial population in alpine meadow (Master's thesis, Gansu Agricultural University)	Wuwei, Gansu, China	Grassland	37.40 N	102.32 E	-0.1	416	3	Elevated Precipitation	mm	70	110	TK	g/kg	19.89	1.05	20.88	0.88	2	1.04977	0.0485747	0.00152102
511	柴锦隆. (2018). 模拟践踏和降水对高寒草甸土壤理化性质和微生物数量的影响 (硕士论文, 甘肃农业大学). Chai Jinlong. (2018). Effects of simulated trample and precipitation on soil physical and chemical properties and microbial population in alpine meadow (Master's thesis, Gansu Agricultural University)	Wuwei, Gansu, China	Grassland	37.40 N	102.32 E	-0.1	416	3	Elevated Precipitation	mm	70	110	AN	mg/kg	346.01	6.2	296.44	22.22	2	0.856738	-0.154623	0.00197983
512	柴锦隆. (2018). 模拟践踏和降水对高寒草甸土壤理化性质和微生物数量的影响 (硕士论文, 甘肃农业大学). Chai Jinlong. (2018). Effects of simulated trample and precipitation on soil physical and chemical properties and microbial population in alpine meadow (Master's thesis, Gansu Agricultural University)	Wuwei, Gansu, China	Grassland	37.40 N	102.32 E	-0.1	416	3	Elevated Precipitation	mm	70	110	AP	mg/kg	14.74	0.18	14.27	0.63	2	0.968114	-0.0324055	0.000699407
513	柴锦隆. (2018). 模拟践踏和降水对高寒草甸土壤理化性质和微生物数量的影响 (硕士论文, 甘肃农业大学). Chai Jinlong. (2018). Effects of simulated trample and precipitation on soil physical and chemical properties and microbial population in alpine meadow (Master's thesis, Gansu Agricultural University)	Wuwei, Gansu, China	Grassland	37.40 N	102.32 E	-0.1	416	3	Elevated Precipitation	mm	70	110	AK	mg/kg	256.54	9.31	203.45	3.4	2	0.793054	-0.231864	0.000532097
514	杨有芳, 字洪标, 罗雪萍, 阿的, 鲁骥, 代迪, & 王长庭. (2018). 川西北高寒草甸土壤养分和微生物群落功能多样性对模拟增温的响应. 西南民族大学学报 (自然科学版), 44(5), 441-449. Yang Youfang, Zi Hongbiao, Luo Xueping, A's, Lu Di, Dai Di, & Wang Changting. (2018). Responses of soil nutrient and microbial community functional diversity to simulated warming in alpine meadows in Northwest Sichuan Science Edition), 44 (5), 441-449.	Aba, Sichuang, China	Grassland	32.49 N	103.35 E	1.1	725	3	Warming	℃	10.2	17.41	SOC	g/kg	122.54	5.67	102.36	7.7	5	0.835319	-0.179941	0.00259991
515	杨有芳, 字洪标, 罗雪萍, 阿的, 鲁骥, 代迪, & 王长庭. (2018). 川西北高寒草甸土壤养分和微生物群落功能多样性对模拟增温的响应. 西南民族大学学报 (自然科学版), 44(5), 441-449. Yang Youfang, Zi Hongbiao, Luo Xueping, A's, Lu Di, Dai Di, & Wang Changting. (2018). Responses of soil nutrient and microbial community functional diversity to simulated warming in alpine meadows in Northwest Sichuan Science Edition), 44 (5), 441-449.	Aba, Sichuang, China	Grassland	32.49 N	103.35 E	1.1	725	3	Warming	℃	10.2	17.41	TN	g/kg	6.82	0.24	5.88	0.56	5	0.86217	-0.148303	0.00343622
516	杨有芳, 字洪标, 罗雪萍, 阿的, 鲁骥, 代迪, & 王长庭. (2018). 川西北高寒草甸土壤养分和微生物群落功能多样性对模拟增温的响应. 西南民族大学学报 (自然科学版), 44(5), 441-449. Yang Youfang, Zi Hongbiao, Luo Xueping, A's, Lu Di, Dai Di, & Wang Changting. (2018). Responses of soil nutrient and microbial community functional diversity to simulated warming in alpine meadows in Northwest Sichuan Science Edition), 44 (5), 441-449.	Aba, Sichuang, China	Grassland	32.49 N	103.35 E	1.1	725	3	Warming	℃	10.2	17.41	TP	g/kg	1.06	0.12	1.03	0.13	5	0.971698	-0.0287101	0.00958194
517	杨有芳, 字洪标, 罗雪萍, 阿的, 鲁骥, 代迪, & 王长庭. (2018). 川西北高寒草甸土壤养分和微生物群落功能多样性对模拟增温的响应. 西南民族大学学报 (自然科学版), 44(5), 441-449. Yang Youfang, Zi Hongbiao, Luo Xueping, A's, Lu Di, Dai Di, & Wang Changting. (2018). Responses of soil nutrient and microbial community functional diversity to simulated warming in alpine meadows in Northwest Sichuan Science Edition), 44 (5), 441-449.	Aba, Sichuang, China	Grassland	32.49 N	103.35 E	1.1	725	3	Warming	℃	10.2	17.41	TK	g/kg	14.25	1.27	15.67	0.87	5	1.09965	0.0949911	0.00367512
518	杨有芳, 字洪标, 罗雪萍, 阿的, 鲁骥, 代迪, & 王长庭. (2018). 川西北高寒草甸土壤养分和微生物群落功能多样性对模拟增温的响应. 西南民族大学学报 (自然科学版), 44(5), 441-449. Yang Youfang, Zi Hongbiao, Luo Xueping, A's, Lu Di, Dai Di, & Wang Changting. (2018). Responses of soil nutrient and microbial community functional diversity to simulated warming in alpine meadows in Northwest Sichuan Science Edition), 44 (5), 441-449.	Aba, Sichuang, China	Grassland	32.49 N	103.35 E	1.1	725	3	Warming	℃	10.2	17.41	AN	mg/kg	346.64	4.17	259.75	3.95	5	0.749336	-0.288567	0.000125322
519	杨有芳, 字洪标, 罗雪萍, 阿的, 鲁骥, 代迪, & 王长庭. (2018). 川西北高寒草甸土壤养分和微生物群落功能多样性对模拟增温的响应. 西南民族大学学报 (自然科学版), 44(5), 441-449. Yang Youfang, Zi Hongbiao, Luo Xueping, A's, Lu Di, Dai Di, & Wang Changting. (2018). Responses of soil nutrient and microbial community functional diversity to simulated warming in alpine meadows in Northwest Sichuan Science Edition), 44 (5), 441-449.	Aba, Sichuang, China	Grassland	32.49 N	103.35 E	1.1	725	3	Warming	℃	10.2	17.41	AP	mg/kg	9.01	0.31	10.77	0.58	5	1.19534	0.178429	0.00136132
520	杨有芳, 字洪标, 罗雪萍, 阿的, 鲁骥, 代迪, & 王长庭. (2018). 川西北高寒草甸土壤养分和微生物群落功能多样性对模拟增温的响应. 西南民族大学学报 (自然科学版), 44(5), 441-449. Yang Youfang, Zi Hongbiao, Luo Xueping, A's, Lu Di, Dai Di, & Wang Changting. (2018). Responses of soil nutrient and microbial community functional diversity to simulated warming in alpine meadows in Northwest Sichuan Science Edition), 44 (5), 441-449.	Aba, Sichuang, China	Grassland	32.49 N	103.35 E	1.1	725	3	Warming	℃	10.2	17.41	AK	mg/kg	180.07	10.44	276.1	13.29	5	1.53329	0.427417	0.00189278
521	杨有芳, 字洪标, 罗雪萍, 阿的, 鲁骥, 代迪, & 王长庭. (2018). 川西北高寒草甸土壤养分和微生物群落功能多样性对模拟增温的响应. 西南民族大学学报 (自然科学版), 44(5), 441-449. Yang Youfang, Zi Hongbiao, Luo Xueping, A's, Lu Di, Dai Di, & Wang Changting. (2018). Responses of soil nutrient and microbial community functional diversity to simulated warming in alpine meadows in Northwest Sichuan Science Edition), 44 (5), 441-449.	Aba, Sichuang, China	Grassland	32.49 N	103.35 E	1.1	725	3	Warming	℃	10.2	17.41	SOC	g/kg	52.69	2.46	82.18	2.96	5	1.55969	0.444486	0.00115904
522	杨有芳, 字洪标, 罗雪萍, 阿的, 鲁骥, 代迪, & 王长庭. (2018). 川西北高寒草甸土壤养分和微生物群落功能多样性对模拟增温的响应. 西南民族大学学报 (自然科学版), 44(5), 441-449. Yang Youfang, Zi Hongbiao, Luo Xueping, A's, Lu Di, Dai Di, & Wang Changting. (2018). Responses of soil nutrient and microbial community functional diversity to simulated warming in alpine meadows in Northwest Sichuan Science Edition), 44 (5), 441-449.	Aba, Sichuang, China	Grassland	32.49 N	103.35 E	1.1	725	3	Warming	℃	10.2	17.41	TN	g/kg	3.46	0.19	4.95	0.58	5	1.43064	0.358119	0.00558156
523	杨有芳, 字洪标, 罗雪萍, 阿的, 鲁骥, 代迪, & 王长庭. (2018). 川西北高寒草甸土壤养分和微生物群落功能多样性对模拟增温的响应. 西南民族大学学报 (自然科学版), 44(5), 441-449. Yang Youfang, Zi Hongbiao, Luo Xueping, A's, Lu Di, Dai Di, & Wang Changting. (2018). Responses of soil nutrient and microbial community functional diversity to simulated warming in alpine meadows in Northwest Sichuan Science Edition), 44 (5), 441-449.	Aba, Sichuang, China	Grassland	32.49 N	103.35 E	1.1	725	3	Warming	℃	10.2	17.41	TP	g/kg	0.9	0.17	0.89	0.04	5	0.988889	-0.0111733	0.0125663
524	杨有芳, 字洪标, 罗雪萍, 阿的, 鲁骥, 代迪, & 王长庭. (2018). 川西北高寒草甸土壤养分和微生物群落功能多样性对模拟增温的响应. 西南民族大学学报 (自然科学版), 44(5), 441-449. Yang Youfang, Zi Hongbiao, Luo Xueping, A's, Lu Di, Dai Di, & Wang Changting. (2018). Responses of soil nutrient and microbial community functional diversity to simulated warming in alpine meadows in Northwest Sichuan Science Edition), 44 (5), 441-449.	Aba, Sichuang, China	Grassland	32.49 N	103.35 E	1.1	725	3	Warming	℃	10.2	17.41	TK	g/kg	16.92	1.51	14.1	0.97	5	0.833333	-0.182322	0.00423235
525	杨有芳, 字洪标, 罗雪萍, 阿的, 鲁骥, 代迪, & 王长庭. (2018). 川西北高寒草甸土壤养分和微生物群落功能多样性对模拟增温的响应. 西南民族大学学报 (自然科学版), 44(5), 441-449. Yang Youfang, Zi Hongbiao, Luo Xueping, A's, Lu Di, Dai Di, & Wang Changting. (2018). Responses of soil nutrient and microbial community functional diversity to simulated warming in alpine meadows in Northwest Sichuan Science Edition), 44 (5), 441-449.	Aba, Sichuang, China	Grassland	32.49 N	103.35 E	1.1	725	3	Warming	℃	10.2	17.41	AN	mg/kg	124.95	4.55	211.4	5.12	5	1.69188	0.525838	0.000637535
526	杨有芳, 字洪标, 罗雪萍, 阿的, 鲁骥, 代迪, & 王长庭. (2018). 川西北高寒草甸土壤养分和微生物群落功能多样性对模拟增温的响应. 西南民族大学学报 (自然科学版), 44(5), 441-449. Yang Youfang, Zi Hongbiao, Luo Xueping, A's, Lu Di, Dai Di, & Wang Changting. (2018). Responses of soil nutrient and microbial community functional diversity to simulated warming in alpine meadows in Northwest Sichuan Science Edition), 44 (5), 441-449.	Aba, Sichuang, China	Grassland	32.49 N	103.35 E	1.1	725	3	Warming	℃	10.2	17.41	AP	mg/kg	2.9	0.23	2.9	0.3	5	1	0	0.00566389
527	杨有芳, 字洪标, 罗雪萍, 阿的, 鲁骥, 代迪, & 王长庭. (2018). 川西北高寒草甸土壤养分和微生物群落功能多样性对模拟增温的响应. 西南民族大学学报 (自然科学版), 44(5), 441-449. Yang Youfang, Zi Hongbiao, Luo Xueping, A's, Lu Di, Dai Di, & Wang Changting. (2018). Responses of soil nutrient and microbial community functional diversity to simulated warming in alpine meadows in Northwest Sichuan Science Edition), 44 (5), 441-449.	Aba, Sichuang, China	Grassland	32.49 N	103.35 E	1.1	725	3	Warming	℃	10.2	17.41	AK	mg/kg	60	6.53	72.03	3.29	5	1.2005	0.182738	0.00464365
528	包秀荣. (2009). 控制性增温和施氮肥对荒漠草原土壤的影响 (博士论文, 呼和浩特: 内蒙古农业大学). Bao Xiurong. (2009). Effects of controlled warming and nitrogen fertilization on desert grassland soil (Doctor thesis, Inner Mongolia Agricultural University).	Siziwangqi, Inner Mongolia, China	Grassland	41.47 N	111.53 E	3.5	248	6	Warming	℃	+0	+1.5	SOC	g/kg	23.83	3.65	25.61	4.3	2	1.0747	0.0720376	0.00860867
529	包秀荣. (2009). 控制性增温和施氮肥对荒漠草原土壤的影响 (博士论文, 呼和浩特: 内蒙古农业大学). Bao Xiurong. (2009). Effects of controlled warming and nitrogen fertilization on desert grassland soil (Doctor thesis, Inner Mongolia Agricultural University).	Siziwangqi, Inner Mongolia, China	Grassland	41.47 N	111.53 E	3.5	248	6	Warming	℃	+0	+1.5	TN	g/kg	1.92	0.22	2.04	0.27	2	1.0625	0.0606246	0.00510777
530	包秀荣. (2009). 控制性增温和施氮肥对荒漠草原土壤的影响 (博士论文, 呼和浩特: 内蒙古农业大学). Bao Xiurong. (2009). Effects of controlled warming and nitrogen fertilization on desert grassland soil (Doctor thesis, Inner Mongolia Agricultural University).	Siziwangqi, Inner Mongolia, China	Grassland	41.47 N	111.53 E	3.5	248	6	Warming	℃	+0	+1.5	TP	g/kg	0.42	0.05	0.42	0.05	2	1	0	0.00472411
531	包秀荣. (2009). 控制性增温和施氮肥对荒漠草原土壤的影响 (博士论文, 呼和浩特: 内蒙古农业大学). Bao Xiurong. (2009). Effects of controlled warming and nitrogen fertilization on desert grassland soil (Doctor thesis, Inner Mongolia Agricultural University).	Siziwangqi, Inner Mongolia, China	Grassland	41.47 N	111.53 E	3.5	248	6	Warming	℃	+0	+1.5	TK	g/kg	12	1.9	12.18	1.21	2	1.015	0.0148886	0.00582309
532	包秀荣. (2009). 控制性增温和施氮肥对荒漠草原土壤的影响 (博士论文, 呼和浩特: 内蒙古农业大学). Bao Xiurong. (2009). Effects of controlled warming and nitrogen fertilization on desert grassland soil (Doctor thesis, Inner Mongolia Agricultural University).	Siziwangqi, Inner Mongolia, China	Grassland	41.47 N	111.53 E	3.5	248	6	Warming	℃	+0	+1.5	AN	mg/kg	26.41	3.3	32.81	5.34	2	1.24233	0.216991	0.00701707
533	包秀荣. (2009). 控制性增温和施氮肥对荒漠草原土壤的影响 (博士论文, 呼和浩特: 内蒙古农业大学). Bao Xiurong. (2009). Effects of controlled warming and nitrogen fertilization on desert grassland soil (Doctor thesis, Inner Mongolia Agricultural University).	Siziwangqi, Inner Mongolia, China	Grassland	41.47 N	111.53 E	3.5	248	6	Warming	℃	+0	+1.5	AP	mg/kg	4.94	2.5	5.77	0.74	2	1.16802	0.155307	0.0454263
534	包秀荣. (2009). 控制性增温和施氮肥对荒漠草原土壤的影响 (博士论文, 呼和浩特: 内蒙古农业大学). Bao Xiurong. (2009). Effects of controlled warming and nitrogen fertilization on desert grassland soil (Doctor thesis, Inner Mongolia Agricultural University).	Siziwangqi, Inner Mongolia, China	Grassland	41.47 N	111.53 E	3.5	248	6	Warming	℃	+0	+1.5	AK	mg/kg	182.54	8.3	175.32	15.22	2	0.960447	-0.0403565	0.00160065
535	包秀荣. (2009). 控制性增温和施氮肥对荒漠草原土壤的影响 (博士论文, 呼和浩特: 内蒙古农业大学). Bao Xiurong. (2009). Effects of controlled warming and nitrogen fertilization on desert grassland soil (Doctor thesis, Inner Mongolia Agricultural University).	Siziwangqi, Inner Mongolia, China	Grassland	41.47 N	111.53 E	3.5	248	6	N	g/m2/yr	+0	+10	SOC	g/kg	23.83	3.65	22.05	5.07	2	0.925304	-0.0776327	0.0127215
536	包秀荣. (2009). 控制性增温和施氮肥对荒漠草原土壤的影响 (博士论文, 呼和浩特: 内蒙古农业大学). Bao Xiurong. (2009). Effects of controlled warming and nitrogen fertilization on desert grassland soil (Doctor thesis, Inner Mongolia Agricultural University).	Siziwangqi, Inner Mongolia, China	Grassland	41.47 N	111.53 E	3.5	248	6	N	g/m2/yr	+0	+10	TN	g/kg	1.92	0.22	1.84	0.27	2	0.958333	-0.0425596	0.00577695
537	包秀荣. (2009). 控制性增温和施氮肥对荒漠草原土壤的影响 (博士论文, 呼和浩特: 内蒙古农业大学). Bao Xiurong. (2009). Effects of controlled warming and nitrogen fertilization on desert grassland soil (Doctor thesis, Inner Mongolia Agricultural University).	Siziwangqi, Inner Mongolia, China	Grassland	41.47 N	111.53 E	3.5	248	6	N	g/m2/yr	+0	+10	TP	g/kg	0.42	0.05	0.48	0.07	2	1.14286	0.133531	0.00590662
538	包秀荣. (2009). 控制性增温和施氮肥对荒漠草原土壤的影响 (博士论文, 呼和浩特: 内蒙古农业大学). Bao Xiurong. (2009). Effects of controlled warming and nitrogen fertilization on desert grassland soil (Doctor thesis, Inner Mongolia Agricultural University).	Siziwangqi, Inner Mongolia, China	Grassland	41.47 N	111.53 E	3.5	248	6	N	g/m2/yr	+0	+10	TK	g/kg	12	1.9	12.34	0.86	2	1.02833	0.0279394	0.00498774
539	包秀荣. (2009). 控制性增温和施氮肥对荒漠草原土壤的影响 (博士论文, 呼和浩特: 内蒙古农业大学). Bao Xiurong. (2009). Effects of controlled warming and nitrogen fertilization on desert grassland soil (Doctor thesis, Inner Mongolia Agricultural University).	Siziwangqi, Inner Mongolia, China	Grassland	41.47 N	111.53 E	3.5	248	6	N	g/m2/yr	+0	+10	AN	mg/kg	26.41	3.3	33.76	11.21	2	1.2783	0.245534	0.0209784
540	包秀荣. (2009). 控制性增温和施氮肥对荒漠草原土壤的影响 (博士论文, 呼和浩特: 内蒙古农业大学). Bao Xiurong. (2009). Effects of controlled warming and nitrogen fertilization on desert grassland soil (Doctor thesis, Inner Mongolia Agricultural University).	Siziwangqi, Inner Mongolia, China	Grassland	41.47 N	111.53 E	3.5	248	6	N	g/m2/yr	+0	+10	AP	mg/kg	4.94	2.5	4.34	0.91	2	0.878543	-0.129491	0.0500124
541	包秀荣. (2009). 控制性增温和施氮肥对荒漠草原土壤的影响 (博士论文, 呼和浩特: 内蒙古农业大学). Bao Xiurong. (2009). Effects of controlled warming and nitrogen fertilization on desert grassland soil (Doctor thesis, Inner Mongolia Agricultural University).	Siziwangqi, Inner Mongolia, China	Grassland	41.47 N	111.53 E	3.5	248	6	N	g/m2/yr	+0	+10	AK	mg/kg	182.54	8.3	183.17	8.97	2	1.00345	0.00344536	0.000744271
542	包秀荣. (2009). 控制性增温和施氮肥对荒漠草原土壤的影响 (博士论文, 呼和浩特: 内蒙古农业大学). Bao Xiurong. (2009). Effects of controlled warming and nitrogen fertilization on desert grassland soil (Doctor thesis, Inner Mongolia Agricultural University).	Siziwangqi, Inner Mongolia, China	Grassland	41.47 N	111.53 E	3.5	248	6	N+Warming	g/m2/yr+℃	+0++0	+10++1.5	SOC	g/kg	23.83	3.65	25.27	2.86	2	1.06043	0.0586726	0.00604495
543	包秀荣. (2009). 控制性增温和施氮肥对荒漠草原土壤的影响 (博士论文, 呼和浩特: 内蒙古农业大学). Bao Xiurong. (2009). Effects of controlled warming and nitrogen fertilization on desert grassland soil (Doctor thesis, Inner Mongolia Agricultural University).	Siziwangqi, Inner Mongolia, China	Grassland	41.47 N	111.53 E	3.5	248	6	N+Warming	g/m2/yr+℃	+0++0	+10++1.5	TN	g/kg	1.92	0.22	2.1	0.1	2	1.09375	0.0896122	0.00256615
544	包秀荣. (2009). 控制性增温和施氮肥对荒漠草原土壤的影响 (博士论文, 呼和浩特: 内蒙古农业大学). Bao Xiurong. (2009). Effects of controlled warming and nitrogen fertilization on desert grassland soil (Doctor thesis, Inner Mongolia Agricultural University).	Siziwangqi, Inner Mongolia, China	Grassland	41.47 N	111.53 E	3.5	248	6	N+Warming	g/m2/yr+℃	+0++0	+10++1.5	TP	g/kg	0.42	0.05	0.44	0.06	2	1.04762	0.04652	0.00546123
545	包秀荣. (2009). 控制性增温和施氮肥对荒漠草原土壤的影响 (博士论文, 呼和浩特: 内蒙古农业大学). Bao Xiurong. (2009). Effects of controlled warming and nitrogen fertilization on desert grassland soil (Doctor thesis, Inner Mongolia Agricultural University).	Siziwangqi, Inner Mongolia, China	Grassland	41.47 N	111.53 E	3.5	248	6	N+Warming	g/m2/yr+℃	+0++0	+10++1.5	TK	g/kg	12	1.9	12.13	0.84	2	1.01083	0.0107751	0.0049775
546	包秀荣. (2009). 控制性增温和施氮肥对荒漠草原土壤的影响 (博士论文, 呼和浩特: 内蒙古农业大学). Bao Xiurong. (2009). Effects of controlled warming and nitrogen fertilization on desert grassland soil (Doctor thesis, Inner Mongolia Agricultural University).	Siziwangqi, Inner Mongolia, China	Grassland	41.47 N	111.53 E	3.5	248	6	N+Warming	g/m2/yr+℃	+0++0	+10++1.5	AN	mg/kg	26.41	3.3	37.45	7.51	2	1.41802	0.349264	0.00930451
547	包秀荣. (2009). 控制性增温和施氮肥对荒漠草原土壤的影响 (博士论文, 呼和浩特: 内蒙古农业大学). Bao Xiurong. (2009). Effects of controlled warming and nitrogen fertilization on desert grassland soil (Doctor thesis, Inner Mongolia Agricultural University).	Siziwangqi, Inner Mongolia, China	Grassland	41.47 N	111.53 E	3.5	248	6	N+Warming	g/m2/yr+℃	+0++0	+10++1.5	AP	mg/kg	4.94	2.5	6.09	1.54	2	1.23279	0.209283	0.0533425
548	包秀荣. (2009). 控制性增温和施氮肥对荒漠草原土壤的影响 (博士论文, 呼和浩特: 内蒙古农业大学). Bao Xiurong. (2009). Effects of controlled warming and nitrogen fertilization on desert grassland soil (Doctor thesis, Inner Mongolia Agricultural University).	Siziwangqi, Inner Mongolia, China	Grassland	41.47 N	111.53 E	3.5	248	6	N+Warming	g/m2/yr+℃	+0++0	+10++1.5	AK	mg/kg	182.54	8.3	230.84	26.09	2	1.2646	0.234756	0.00247357
549	包秀荣. (2009). 控制性增温和施氮肥对荒漠草原土壤的影响 (博士论文, 呼和浩特: 内蒙古农业大学). Bao Xiurong. (2009). Effects of controlled warming and nitrogen fertilization on desert grassland soil (Doctor thesis, Inner Mongolia Agricultural University).	Siziwangqi, Inner Mongolia, China	Grassland	41.47 N	111.53 E	3.5	248	6	Warming	℃	+0	+1.5	SOC	g/kg	17.23	1.78	18.61	3.22	2	1.08009	0.077047	0.00676839
550	包秀荣. (2009). 控制性增温和施氮肥对荒漠草原土壤的影响 (博士论文, 呼和浩特: 内蒙古农业大学). Bao Xiurong. (2009). Effects of controlled warming and nitrogen fertilization on desert grassland soil (Doctor thesis, Inner Mongolia Agricultural University).	Siziwangqi, Inner Mongolia, China	Grassland	41.47 N	111.53 E	3.5	248	6	Warming	℃	+0	+1.5	TN	g/kg	1.39	0.09	1.56	0.26	2	1.1223	0.115382	0.00532835
551	包秀荣. (2009). 控制性增温和施氮肥对荒漠草原土壤的影响 (博士论文, 呼和浩特: 内蒙古农业大学). Bao Xiurong. (2009). Effects of controlled warming and nitrogen fertilization on desert grassland soil (Doctor thesis, Inner Mongolia Agricultural University).	Siziwangqi, Inner Mongolia, China	Grassland	41.47 N	111.53 E	3.5	248	6	Warming	℃	+0	+1.5	TP	g/kg	0.34	0.03	0.36	0.05	2	1.05882	0.0571584	0.0045126
552	包秀荣. (2009). 控制性增温和施氮肥对荒漠草原土壤的影响 (博士论文, 呼和浩特: 内蒙古农业大学). Bao Xiurong. (2009). Effects of controlled warming and nitrogen fertilization on desert grassland soil (Doctor thesis, Inner Mongolia Agricultural University).	Siziwangqi, Inner Mongolia, China	Grassland	41.47 N	111.53 E	3.5	248	6	Warming	℃	+0	+1.5	TK	g/kg	11.91	0.97	12	0.62	2	1.00756	0.00752827	0.00155043
553	包秀荣. (2009). 控制性增温和施氮肥对荒漠草原土壤的影响 (博士论文, 呼和浩特: 内蒙古农业大学). Bao Xiurong. (2009). Effects of controlled warming and nitrogen fertilization on desert grassland soil (Doctor thesis, Inner Mongolia Agricultural University).	Siziwangqi, Inner Mongolia, China	Grassland	41.47 N	111.53 E	3.5	248	6	Warming	℃	+0	+1.5	AN	mg/kg	25.42	6.04	27.78	3.77	2	1.09284	0.0887801	0.0124791
554	包秀荣. (2009). 控制性增温和施氮肥对荒漠草原土壤的影响 (博士论文, 呼和浩特: 内蒙古农业大学). Bao Xiurong. (2009). Effects of controlled warming and nitrogen fertilization on desert grassland soil (Doctor thesis, Inner Mongolia Agricultural University).	Siziwangqi, Inner Mongolia, China	Grassland	41.47 N	111.53 E	3.5	248	6	Warming	℃	+0	+1.5	AP	mg/kg	3.14	0.29	3.73	1.24	2	1.1879	0.172185	0.019841
555	包秀荣. (2009). 控制性增温和施氮肥对荒漠草原土壤的影响 (博士论文, 呼和浩特: 内蒙古农业大学). Bao Xiurong. (2009). Effects of controlled warming and nitrogen fertilization on desert grassland soil (Doctor thesis, Inner Mongolia Agricultural University).	Siziwangqi, Inner Mongolia, China	Grassland	41.47 N	111.53 E	3.5	248	6	Warming	℃	+0	+1.5	AK	mg/kg	143.7	3.98	140.2	17.96	2	0.975644	-0.0246578	0.0028629
556	包秀荣. (2009). 控制性增温和施氮肥对荒漠草原土壤的影响 (博士论文, 呼和浩特: 内蒙古农业大学). Bao Xiurong. (2009). Effects of controlled warming and nitrogen fertilization on desert grassland soil (Doctor thesis, Inner Mongolia Agricultural University).	Siziwangqi, Inner Mongolia, China	Grassland	41.47 N	111.53 E	3.5	248	6	N	g/m2/yr	+0	+10	SOC	g/kg	17.23	1.78	16.23	0.98	2	0.941962	-0.0597907	0.00238643
557	包秀荣. (2009). 控制性增温和施氮肥对荒漠草原土壤的影响 (博士论文, 呼和浩特: 内蒙古农业大学). Bao Xiurong. (2009). Effects of controlled warming and nitrogen fertilization on desert grassland soil (Doctor thesis, Inner Mongolia Agricultural University).	Siziwangqi, Inner Mongolia, China	Grassland	41.47 N	111.53 E	3.5	248	6	N	g/m2/yr	+0	+10	TN	g/kg	1.39	0.09	1.45	0.05	2	1.04317	0.0422598	0.000896898
558	包秀荣. (2009). 控制性增温和施氮肥对荒漠草原土壤的影响 (博士论文, 呼和浩特: 内蒙古农业大学). Bao Xiurong. (2009). Effects of controlled warming and nitrogen fertilization on desert grassland soil (Doctor thesis, Inner Mongolia Agricultural University).	Siziwangqi, Inner Mongolia, China	Grassland	41.47 N	111.53 E	3.5	248	6	N	g/m2/yr	+0	+10	TP	g/kg	0.34	0.03	0.39	0.07	2	1.14706	0.137201	0.00666685
559	包秀荣. (2009). 控制性增温和施氮肥对荒漠草原土壤的影响 (博士论文, 呼和浩特: 内蒙古农业大学). Bao Xiurong. (2009). Effects of controlled warming and nitrogen fertilization on desert grassland soil (Doctor thesis, Inner Mongolia Agricultural University).	Siziwangqi, Inner Mongolia, China	Grassland	41.47 N	111.53 E	3.5	248	6	N	g/m2/yr	+0	+10	TK	g/kg	11.91	0.97	12.43	0.79	2	1.04366	0.0427345	0.00177875
560	包秀荣. (2009). 控制性增温和施氮肥对荒漠草原土壤的影响 (博士论文, 呼和浩特: 内蒙古农业大学). Bao Xiurong. (2009). Effects of controlled warming and nitrogen fertilization on desert grassland soil (Doctor thesis, Inner Mongolia Agricultural University).	Siziwangqi, Inner Mongolia, China	Grassland	41.47 N	111.53 E	3.5	248	6	N	g/m2/yr	+0	+10	AN	mg/kg	25.42	6.04	28.13	6.38	2	1.10661	0.1013	0.017983
561	包秀荣. (2009). 控制性增温和施氮肥对荒漠草原土壤的影响 (博士论文, 呼和浩特: 内蒙古农业大学). Bao Xiurong. (2009). Effects of controlled warming and nitrogen fertilization on desert grassland soil (Doctor thesis, Inner Mongolia Agricultural University).	Siziwangqi, Inner Mongolia, China	Grassland	41.47 N	111.53 E	3.5	248	6	N	g/m2/yr	+0	+10	AP	mg/kg	3.14	0.29	3.57	0.83	2	1.13694	0.128343	0.0104305
562	包秀荣. (2009). 控制性增温和施氮肥对荒漠草原土壤的影响 (博士论文, 呼和浩特: 内蒙古农业大学). Bao Xiurong. (2009). Effects of controlled warming and nitrogen fertilization on desert grassland soil (Doctor thesis, Inner Mongolia Agricultural University).	Siziwangqi, Inner Mongolia, China	Grassland	41.47 N	111.53 E	3.5	248	6	N	g/m2/yr	+0	+10	AK	mg/kg	143.7	3.98	125.26	3.88	2	0.871677	-0.137336	0.000287765
563	包秀荣. (2009). 控制性增温和施氮肥对荒漠草原土壤的影响 (博士论文, 呼和浩特: 内蒙古农业大学). Bao Xiurong. (2009). Effects of controlled warming and nitrogen fertilization on desert grassland soil (Doctor thesis, Inner Mongolia Agricultural University).	Siziwangqi, Inner Mongolia, China	Grassland	41.47 N	111.53 E	3.5	248	6	N+Warming	g/m2/yr+℃	+0++0	+10++1.5	SOC	g/kg	17.23	1.78	16.91	1.94	2	0.981428	-0.0187469	0.0039724
564	包秀荣. (2009). 控制性增温和施氮肥对荒漠草原土壤的影响 (博士论文, 呼和浩特: 内蒙古农业大学). Bao Xiurong. (2009). Effects of controlled warming and nitrogen fertilization on desert grassland soil (Doctor thesis, Inner Mongolia Agricultural University).	Siziwangqi, Inner Mongolia, China	Grassland	41.47 N	111.53 E	3.5	248	6	N+Warming	g/m2/yr+℃	+0++0	+10++1.5	TN	g/kg	1.39	0.09	1.58	0.13	2	1.13669	0.128121	0.00182701
565	包秀荣. (2009). 控制性增温和施氮肥对荒漠草原土壤的影响 (博士论文, 呼和浩特: 内蒙古农业大学). Bao Xiurong. (2009). Effects of controlled warming and nitrogen fertilization on desert grassland soil (Doctor thesis, Inner Mongolia Agricultural University).	Siziwangqi, Inner Mongolia, China	Grassland	41.47 N	111.53 E	3.5	248	6	N+Warming	g/m2/yr+℃	+0++0	+10++1.5	TP	g/kg	0.34	0.03	0.37	0.12	2	1.08824	0.0845574	0.0188286
566	包秀荣. (2009). 控制性增温和施氮肥对荒漠草原土壤的影响 (博士论文, 呼和浩特: 内蒙古农业大学). Bao Xiurong. (2009). Effects of controlled warming and nitrogen fertilization on desert grassland soil (Doctor thesis, Inner Mongolia Agricultural University).	Siziwangqi, Inner Mongolia, China	Grassland	41.47 N	111.53 E	3.5	248	6	N+Warming	g/m2/yr+℃	+0++0	+10++1.5	TK	g/kg	11.91	0.97	13.37	1.33	2	1.12259	0.115635	0.00275479
567	包秀荣. (2009). 控制性增温和施氮肥对荒漠草原土壤的影响 (博士论文, 呼和浩特: 内蒙古农业大学). Bao Xiurong. (2009). Effects of controlled warming and nitrogen fertilization on desert grassland soil (Doctor thesis, Inner Mongolia Agricultural University).	Siziwangqi, Inner Mongolia, China	Grassland	41.47 N	111.53 E	3.5	248	6	N+Warming	g/m2/yr+℃	+0++0	+10++1.5	AN	mg/kg	25.42	6.04	35.06	10.12	2	1.37923	0.321525	0.0232959
568	包秀荣. (2009). 控制性增温和施氮肥对荒漠草原土壤的影响 (博士论文, 呼和浩特: 内蒙古农业大学). Bao Xiurong. (2009). Effects of controlled warming and nitrogen fertilization on desert grassland soil (Doctor thesis, Inner Mongolia Agricultural University).	Siziwangqi, Inner Mongolia, China	Grassland	41.47 N	111.53 E	3.5	248	6	N+Warming	g/m2/yr+℃	+0++0	+10++1.5	AP	mg/kg	3.14	0.29	2.34	0.42	2	0.745223	-0.294072	0.0067909
569	包秀荣. (2009). 控制性增温和施氮肥对荒漠草原土壤的影响 (博士论文, 呼和浩特: 内蒙古农业大学). Bao Xiurong. (2009). Effects of controlled warming and nitrogen fertilization on desert grassland soil (Doctor thesis, Inner Mongolia Agricultural University).	Siziwangqi, Inner Mongolia, China	Grassland	41.47 N	111.53 E	3.5	248	6	N+Warming	g/m2/yr+℃	+0++0	+10++1.5	AK	mg/kg	143.7	3.98	152.36	10.31	2	1.06026	0.0585183	0.000891025
570	潘新丽, 林波, & 刘庆. (2008). 模拟增温对川西亚高山人工林土壤有机碳含量和土壤呼吸的影响. 应用生态学报, 19(8), 1637-1643. Pan Xinli, Lin Bo, & Liu Qing. (2008). Effects of simulated temperature increase on soil organic carbon content and soil respiration in alpine plantations in western Sichuan. Applied Ecology Journal, 19 (8), 1637-1643.	Aba, Sichuang, China	Forest	31.35 N	102.50 E	9	850	6	Warming	℃	+0	+0.42	SOC	g/kg	20.1	0.31	19.7	0.1	1	0.9801	-0.0201012	4.39388e-05
571	潘新丽, 林波, & 刘庆. (2008). 模拟增温对川西亚高山人工林土壤有机碳含量和土壤呼吸的影响. 应用生态学报, 19(8), 1637-1643. Pan Xinli, Lin Bo, & Liu Qing. (2008). Effects of simulated temperature increase on soil organic carbon content and soil respiration in alpine plantations in western Sichuan. Applied Ecology Journal, 19 (8), 1637-1643.	Aba, Sichuang, China	Forest	31.35 N	102.50 E	9	850	6	Warming	℃	+0	+0.42	TN	g/kg	1.05	0.01	1.04	0.08	1	0.990476	-0.00956945	0.00100131
572	潘新丽, 林波, & 刘庆. (2008). 模拟增温对川西亚高山人工林土壤有机碳含量和土壤呼吸的影响. 应用生态学报, 19(8), 1637-1643. Pan Xinli, Lin Bo, & Liu Qing. (2008). Effects of simulated temperature increase on soil organic carbon content and soil respiration in alpine plantations in western Sichuan. Applied Ecology Journal, 19 (8), 1637-1643.	Aba, Sichuang, China	Forest	31.35 N	102.50 E	9	850	6	Warming	℃	+0	+0.42	SOC	g/kg	15.3	0.81	15.2	0.18	1	0.993464	-0.0065574	0.000490501
573	潘新丽, 林波, & 刘庆. (2008). 模拟增温对川西亚高山人工林土壤有机碳含量和土壤呼吸的影响. 应用生态学报, 19(8), 1637-1643. Pan Xinli, Lin Bo, & Liu Qing. (2008). Effects of simulated temperature increase on soil organic carbon content and soil respiration in alpine plantations in western Sichuan. Applied Ecology Journal, 19 (8), 1637-1643.	Aba, Sichuang, China	Forest	31.35 N	102.50 E	9	850	6	Warming	℃	+0	+0.42	TN	g/kg	0.84	0.08	0.86	0.08	1	1.02381	0.0235305	0.00295394
574	李娜, 王根绪, 高永恒, 王俊峰, & 柳林安. (2010). 模拟增温对长江源区高寒草甸土壤养分状况和生物学特性的影响研究. 土壤学报, 47(6), 1214-1224. Li Na, Wang Genxu, Gao Yongheng, Wang Junfeng, & Liu Linan. (2010). Effects of simulated temperature increase on soil nutrient status and biological characteristics of alpine meadows in the source region of the Yangtze River. Acta Pedologica Sinica, 47 (6), 1214-1224.	Yangtze River source area	Grassland	34.43 N	92.53 E	-5.3	270	3	Warming	℃	+0	+1	SOC	g/kg	82.13	2.25	52.58	1.5	2	0.640205	-0.445968	0.000521454
575	郭红玉. (2015). 模拟增温和氮素添加对高寒草甸草地的影响. 青海大学硕士学位论文. Hongyu Guo. (2015). Effects of simulated warming and nitrogen addition on alpine meadow grassland. Master's thesis of Qinghai University.	Yushu, Qinghai, China	Grassland	33.24 N	97.18 E	4.7	562.2	3	Warming	℃	+0	+1	SOC	g/kg	99.67	7.28	120.94	7.28	2	1.2134	0.19343	0.00298615
576	郭红玉. (2015). 模拟增温和氮素添加对高寒草甸草地的影响. 青海大学硕士学位论文. Hongyu Guo. (2015). Effects of simulated warming and nitrogen addition on alpine meadow grassland. Master's thesis of Qinghai University.	Yushu, Qinghai, China	Grassland	33.24 N	97.18 E	4.7	562.2	3	Warming	℃	+0	+1	SOC	g/kg	53.48	1.31	71	5.07	2	1.3276	0.283372	0.00189973
577	郭红玉. (2015). 模拟增温和氮素添加对高寒草甸草地的影响. 青海大学硕士学位论文. Hongyu Guo. (2015). Effects of simulated warming and nitrogen addition on alpine meadow grassland. Master's thesis of Qinghai University.	Yushu, Qinghai, China	Grassland	33.24 N	97.18 E	4.7	562.2	3	Warming	℃	+0	+1	TN	g/kg	6.25	0.43	6.77	0.53	2	1.0832	0.0799196	0.00362074
578	郭红玉. (2015). 模拟增温和氮素添加对高寒草甸草地的影响. 青海大学硕士学位论文. Hongyu Guo. (2015). Effects of simulated warming and nitrogen addition on alpine meadow grassland. Master's thesis of Qinghai University.	Yushu, Qinghai, China	Grassland	33.24 N	97.18 E	4.7	562.2	3	Warming	℃	+0	+1	TP	g/kg	0.75	0.01	0.73	0.09	2	0.973333	-0.0270287	0.00512588
579	郭红玉. (2015). 模拟增温和氮素添加对高寒草甸草地的影响. 青海大学硕士学位论文. Hongyu Guo. (2015). Effects of simulated warming and nitrogen addition on alpine meadow grassland. Master's thesis of Qinghai University.	Yushu, Qinghai, China	Grassland	33.24 N	97.18 E	4.7	562.2	3	Warming	℃	+0	+1	TK	g/kg	11.29	0.31	14.36	0.22	2	1.27192	0.240529	0.00032955
580	郭红玉. (2015). 模拟增温和氮素添加对高寒草甸草地的影响. 青海大学硕士学位论文. Hongyu Guo. (2015). Effects of simulated warming and nitrogen addition on alpine meadow grassland. Master's thesis of Qinghai University.	Yushu, Qinghai, China	Grassland	33.24 N	97.18 E	4.7	562.2	3	Warming	℃	+0	+1	AN	mg/kg	345.83	21.41	353.6	38.23	2	1.02247	0.022219	0.00517397
581	郭红玉. (2015). 模拟增温和氮素添加对高寒草甸草地的影响. 青海大学硕士学位论文. Hongyu Guo. (2015). Effects of simulated warming and nitrogen addition on alpine meadow grassland. Master's thesis of Qinghai University.	Yushu, Qinghai, China	Grassland	33.24 N	97.18 E	4.7	562.2	3	Warming	℃	+0	+1	AP	mg/kg	11.61	1.13	9.06	1.83	2	0.780362	-0.247998	0.0167573
582	郭红玉. (2015). 模拟增温和氮素添加对高寒草甸草地的影响. 青海大学硕士学位论文. Hongyu Guo. (2015). Effects of simulated warming and nitrogen addition on alpine meadow grassland. Master's thesis of Qinghai University.	Yushu, Qinghai, China	Grassland	33.24 N	97.18 E	4.7	562.2	3	Warming	℃	+0	+1	AK	mg/kg	132.93	27.94	107.23	12.06	2	0.806665	-0.214847	0.0189424
583	郭红玉. (2015). 模拟增温和氮素添加对高寒草甸草地的影响. 青海大学硕士学位论文. Hongyu Guo. (2015). Effects of simulated warming and nitrogen addition on alpine meadow grassland. Master's thesis of Qinghai University.	Yushu, Qinghai, China	Grassland	33.24 N	97.18 E	4.7	562.2	3	N	g/m2/yr	+0	+30	SOC	g/kg	99.67	7.28	119.66	24.12	2	1.20056	0.18279	0.015322
584	郭红玉. (2015). 模拟增温和氮素添加对高寒草甸草地的影响. 青海大学硕士学位论文. Hongyu Guo. (2015). Effects of simulated warming and nitrogen addition on alpine meadow grassland. Master's thesis of Qinghai University.	Yushu, Qinghai, China	Grassland	33.24 N	97.18 E	4.7	562.2	3	N	g/m2/yr	+0	+30	SOC	g/kg	53.48	1.31	69.41	13.99	2	1.29787	0.260723	0.0137416
585	郭红玉. (2015). 模拟增温和氮素添加对高寒草甸草地的影响. 青海大学硕士学位论文. Hongyu Guo. (2015). Effects of simulated warming and nitrogen addition on alpine meadow grassland. Master's thesis of Qinghai University.	Yushu, Qinghai, China	Grassland	33.24 N	97.18 E	4.7	562.2	3	N	g/m2/yr	+0	+30	TN	g/kg	6.25	0.43	7.64	0.44	2	1.2224	0.200816	0.00268341
586	郭红玉. (2015). 模拟增温和氮素添加对高寒草甸草地的影响. 青海大学硕士学位论文. Hongyu Guo. (2015). Effects of simulated warming and nitrogen addition on alpine meadow grassland. Master's thesis of Qinghai University.	Yushu, Qinghai, China	Grassland	33.24 N	97.18 E	4.7	562.2	3	N	g/m2/yr	+0	+30	TP	g/kg	0.75	0.01	1.88	0.62	2	2.50667	0.918954	0.0363125
587	郭红玉. (2015). 模拟增温和氮素添加对高寒草甸草地的影响. 青海大学硕士学位论文. Hongyu Guo. (2015). Effects of simulated warming and nitrogen addition on alpine meadow grassland. Master's thesis of Qinghai University.	Yushu, Qinghai, China	Grassland	33.24 N	97.18 E	4.7	562.2	3	N	g/m2/yr	+0	+30	TK	g/kg	11.29	0.31	13.53	1.95	2	1.19841	0.180992	0.00717524
588	郭红玉. (2015). 模拟增温和氮素添加对高寒草甸草地的影响. 青海大学硕士学位论文. Hongyu Guo. (2015). Effects of simulated warming and nitrogen addition on alpine meadow grassland. Master's thesis of Qinghai University.	Yushu, Qinghai, China	Grassland	33.24 N	97.18 E	4.7	562.2	3	N	g/m2/yr	+0	+30	AN	mg/kg	345.83	21.41	467.7	9.89	2	1.3524	0.30188	0.00142663
589	郭红玉. (2015). 模拟增温和氮素添加对高寒草甸草地的影响. 青海大学硕士学位论文. Hongyu Guo. (2015). Effects of simulated warming and nitrogen addition on alpine meadow grassland. Master's thesis of Qinghai University.	Yushu, Qinghai, China	Grassland	33.24 N	97.18 E	4.7	562.2	3	N	g/m2/yr	+0	+30	AP	mg/kg	11.61	1.13	16.4	2.25	2	1.41258	0.345415	0.00943187
590	郭红玉. (2015). 模拟增温和氮素添加对高寒草甸草地的影响. 青海大学硕士学位论文. Hongyu Guo. (2015). Effects of simulated warming and nitrogen addition on alpine meadow grassland. Master's thesis of Qinghai University.	Yushu, Qinghai, China	Grassland	33.24 N	97.18 E	4.7	562.2	3	N	g/m2/yr	+0	+30	AK	mg/kg	132.93	27.94	235.57	47.23	2	1.77214	0.572185	0.0281251
591	郭红玉. (2015). 模拟增温和氮素添加对高寒草甸草地的影响. 青海大学硕士学位论文. Hongyu Guo. (2015). Effects of simulated warming and nitrogen addition on alpine meadow grassland. Master's thesis of Qinghai University.	Yushu, Qinghai, China	Grassland	33.24 N	97.18 E	4.7	562.2	3	N+Warming	g/m2/yr+℃	+0++0	+30++1	SOC	g/kg	99.67	7.28	171.28	4.11	2	1.71847	0.541435	0.00197026
592	郭红玉. (2015). 模拟增温和氮素添加对高寒草甸草地的影响. 青海大学硕士学位论文. Hongyu Guo. (2015). Effects of simulated warming and nitrogen addition on alpine meadow grassland. Master's thesis of Qinghai University.	Yushu, Qinghai, China	Grassland	33.24 N	97.18 E	4.7	562.2	3	N+Warming	g/m2/yr+℃	+0++0	+30++1	SOC	g/kg	53.48	1.31	99.3	2.06	2	1.85677	0.618838	0.000343459
593	郭红玉. (2015). 模拟增温和氮素添加对高寒草甸草地的影响. 青海大学硕士学位论文. Hongyu Guo. (2015). Effects of simulated warming and nitrogen addition on alpine meadow grassland. Master's thesis of Qinghai University.	Yushu, Qinghai, China	Grassland	33.24 N	97.18 E	4.7	562.2	3	N+Warming	g/m2/yr+℃	+0++0	+30++1	TN	g/kg	6.25	0.43	8.25	0.58	2	1.32	0.277632	0.00322532
594	郭红玉. (2015). 模拟增温和氮素添加对高寒草甸草地的影响. 青海大学硕士学位论文. Hongyu Guo. (2015). Effects of simulated warming and nitrogen addition on alpine meadow grassland. Master's thesis of Qinghai University.	Yushu, Qinghai, China	Grassland	33.24 N	97.18 E	4.7	562.2	3	N+Warming	g/m2/yr+℃	+0++0	+30++1	TP	g/kg	0.75	0.01	1.23	0.53	2	1.64	0.494696	0.0619492
595	郭红玉. (2015). 模拟增温和氮素添加对高寒草甸草地的影响. 青海大学硕士学位论文. Hongyu Guo. (2015). Effects of simulated warming and nitrogen addition on alpine meadow grassland. Master's thesis of Qinghai University.	Yushu, Qinghai, China	Grassland	33.24 N	97.18 E	4.7	562.2	3	N+Warming	g/m2/yr+℃	+0++0	+30++1	TK	g/kg	11.29	0.31	13.43	1.09	2	1.18955	0.173574	0.00244705
596	郭红玉. (2015). 模拟增温和氮素添加对高寒草甸草地的影响. 青海大学硕士学位论文. Hongyu Guo. (2015). Effects of simulated warming and nitrogen addition on alpine meadow grassland. Master's thesis of Qinghai University.	Yushu, Qinghai, China	Grassland	33.24 N	97.18 E	4.7	562.2	3	N+Warming	g/m2/yr+℃	+0++0	+30++1	AN	mg/kg	345.83	21.41	534.07	81.43	2	1.54431	0.43458	0.00902668
597	郭红玉. (2015). 模拟增温和氮素添加对高寒草甸草地的影响. 青海大学硕士学位论文. Hongyu Guo. (2015). Effects of simulated warming and nitrogen addition on alpine meadow grassland. Master's thesis of Qinghai University.	Yushu, Qinghai, China	Grassland	33.24 N	97.18 E	4.7	562.2	3	N+Warming	g/m2/yr+℃	+0++0	+30++1	AP	mg/kg	11.61	1.13	16.31	8.02	2	1.40482	0.339912	0.0837548
598	郭红玉. (2015). 模拟增温和氮素添加对高寒草甸草地的影响. 青海大学硕士学位论文. Hongyu Guo. (2015). Effects of simulated warming and nitrogen addition on alpine meadow grassland. Master's thesis of Qinghai University.	Yushu, Qinghai, China	Grassland	33.24 N	97.18 E	4.7	562.2	3	N+Warming	g/m2/yr+℃	+0++0	+30++1	AK	mg/kg	132.93	27.94	182.2	61.74	2	1.37065	0.315282	0.053001
599	张明乾, 陈金, 郭嘉, 田云录, 杨世佳, 张丽, ... & 张卫建. (2013). 夜间增温对冬小麦根系生长和土壤养分有效性的影响. 应用生态学报, 24(2), 445-450. Zhang Mingqian, Chen Jin, Guo Jia, Tian Yunlu, Yang Shijia, Zhang Li, ... & Zhang Weijian. (2013). Effect of night temperature increase on winter wheat root growth and soil nutrient availability. Chinese Journal of Applied Ecology, 24 (2), 445 -450.	Shijiazhuang, Hebei, China	Cropland	38.40 N	114.21 E	13.3	540.5	3	Warming	℃	+0	+1.1	AP	mg/kg	42.4	0.5	36.6	0.5	1	0.863208	-0.1471	0.000108563
600	张明乾, 陈金, 郭嘉, 田云录, 杨世佳, 张丽, ... & 张卫建. (2013). 夜间增温对冬小麦根系生长和土壤养分有效性的影响. 应用生态学报, 24(2), 445-450. Zhang Mingqian, Chen Jin, Guo Jia, Tian Yunlu, Yang Shijia, Zhang Li, ... & Zhang Weijian. (2013). Effect of night temperature increase on winter wheat root growth and soil nutrient availability. Chinese Journal of Applied Ecology, 24 (2), 445 -450.	Shijiazhuang, Hebei, China	Cropland	38.40 N	114.21 E	13.3	540.5	3	Warming	℃	+0	+1.1	AK	mg/kg	100.9	1.4	94.2	1.3	1	0.933598	-0.0687097	0.000127657
601	张明乾, 陈金, 郭嘉, 田云录, 杨世佳, 张丽, ... & 张卫建. (2013). 夜间增温对冬小麦根系生长和土壤养分有效性的影响. 应用生态学报, 24(2), 445-450. Zhang Mingqian, Chen Jin, Guo Jia, Tian Yunlu, Yang Shijia, Zhang Li, ... & Zhang Weijian. (2013). Effect of night temperature increase on winter wheat root growth and soil nutrient availability. Chinese Journal of Applied Ecology, 24 (2), 445 -450.	Xuzhou, Jiangsu, China	Cropland	34.50 N	116.39 E	14.6	630.4	3	Warming	℃	+0	+0.5	AP	mg/kg	36.6	0.9	30.7	0.5	1	0.838798	-0.175786	0.000289977
602	张明乾, 陈金, 郭嘉, 田云录, 杨世佳, 张丽, ... & 张卫建. (2013). 夜间增温对冬小麦根系生长和土壤养分有效性的影响. 应用生态学报, 24(2), 445-450. Zhang Mingqian, Chen Jin, Guo Jia, Tian Yunlu, Yang Shijia, Zhang Li, ... & Zhang Weijian. (2013). Effect of night temperature increase on winter wheat root growth and soil nutrient availability. Chinese Journal of Applied Ecology, 24 (2), 445 -450.	Xuzhou, Jiangsu, China	Cropland	34.50 N	116.39 E	14.6	630.4	3	Warming	℃	+0	+0.5	AK	mg/kg	67.4	2.3	63.4	2.3	1	0.940653	-0.0611812	0.000826852
603	张明乾, 陈金, 郭嘉, 田云录, 杨世佳, 张丽, ... & 张卫建. (2013). 夜间增温对冬小麦根系生长和土壤养分有效性的影响. 应用生态学报, 24(2), 445-450. Zhang Mingqian, Chen Jin, Guo Jia, Tian Yunlu, Yang Shijia, Zhang Li, ... & Zhang Weijian. (2013). Effect of night temperature increase on winter wheat root growth and soil nutrient availability. Chinese Journal of Applied Ecology, 24 (2), 445 -450.	Xuchang, Henan, China	Cropland	33.56 N	114.16 E	14.3	640.9	3	Warming	℃	+0	+0.5	AP	mg/kg	20.4	2	17.9	0.2	1	0.877451	-0.130734	0.00324551
604	张明乾, 陈金, 郭嘉, 田云录, 杨世佳, 张丽, ... & 张卫建. (2013). 夜间增温对冬小麦根系生长和土壤养分有效性的影响. 应用生态学报, 24(2), 445-450. Zhang Mingqian, Chen Jin, Guo Jia, Tian Yunlu, Yang Shijia, Zhang Li, ... & Zhang Weijian. (2013). Effect of night temperature increase on winter wheat root growth and soil nutrient availability. Chinese Journal of Applied Ecology, 24 (2), 445 -450.	Xuchang, Henan, China	Cropland	33.56 N	114.16 E	14.3	640.9	3	Warming	℃	+0	+0.5	AK	mg/kg	136.9	3.6	127.7	2.3	1	0.932798	-0.069567	0.000338635
605	张明乾, 陈金, 郭嘉, 田云录, 杨世佳, 张丽, ... & 张卫建. (2013). 夜间增温对冬小麦根系生长和土壤养分有效性的影响. 应用生态学报, 24(2), 445-450. Zhang Mingqian, Chen Jin, Guo Jia, Tian Yunlu, Yang Shijia, Zhang Li, ... & Zhang Weijian. (2013). Effect of night temperature increase on winter wheat root growth and soil nutrient availability. Chinese Journal of Applied Ecology, 24 (2), 445 -450.	Zhengjiang, Jiangsu, China	Cropland	31.54 N	119.29 E	16.2	1058.4	3	Warming	℃	+0	+0.6	AP	mg/kg	16.4	0.2	12	0.3	1	0.731707	-0.312375	0.000257907
606	张明乾, 陈金, 郭嘉, 田云录, 杨世佳, 张丽, ... & 张卫建. (2013). 夜间增温对冬小麦根系生长和土壤养分有效性的影响. 应用生态学报, 24(2), 445-450. Zhang Mingqian, Chen Jin, Guo Jia, Tian Yunlu, Yang Shijia, Zhang Li, ... & Zhang Weijian. (2013). Effect of night temperature increase on winter wheat root growth and soil nutrient availability. Chinese Journal of Applied Ecology, 24 (2), 445 -450.	Zhengjiang, Jiangsu, China	Cropland	31.54 N	119.29 E	16.2	1058.4	3	Warming	℃	+0	+0.6	AK	mg/kg	83.4	0.1	82.1	1.4	1	0.984412	-0.0157103	9.74071e-05
607	唐偲頔, 郭剑芬, 张政, 蔡小真, & 杨玉盛. (2017). 增温和隔离降雨对杉木幼林土壤养分和微生物生物量的影响. 亚热带资源与环境学报, 12(1), 40-45. Tang Yan, Guo Jianfen, Zhang Zheng, Cai Xiaozhen, & Yang Yusheng. (2017). Effects of warming and isolated rainfall on soil nutrients and microbial biomass in young Chinese fir plantations. Journal of Subtropical Resources and Environment, 12 (1), 40-45.	Sanming, Fujian, China	Forest	26.19 N	117.36 E	20.1	1670	5	Warming	℃	+0	+5	AP	mg/kg	1.29	0.13	1.75	0.3	2	1.35659	0.304974	0.00790868
608	唐偲頔, 郭剑芬, 张政, 蔡小真, & 杨玉盛. (2017). 增温和隔离降雨对杉木幼林土壤养分和微生物生物量的影响. 亚热带资源与环境学报, 12(1), 40-45. Tang Yan, Guo Jianfen, Zhang Zheng, Cai Xiaozhen, & Yang Yusheng. (2017). Effects of warming and isolated rainfall on soil nutrients and microbial biomass in young Chinese fir plantations. Journal of Subtropical Resources and Environment, 12 (1), 40-45.	Sanming, Fujian, China	Forest	26.19 N	117.36 E	20.1	1670	5	Reduced Precipitation	mm	-0	-835	AP	mg/kg	1.29	0.13	1.35	0.25	2	1.04651	0.0454624	0.00888984
609	唐偲頔, 郭剑芬, 张政, 蔡小真, & 杨玉盛. (2017). 增温和隔离降雨对杉木幼林土壤养分和微生物生物量的影响. 亚热带资源与环境学报, 12(1), 40-45. Tang Yan, Guo Jianfen, Zhang Zheng, Cai Xiaozhen, & Yang Yusheng. (2017). Effects of warming and isolated rainfall on soil nutrients and microbial biomass in young Chinese fir plantations. Journal of Subtropical Resources and Environment, 12 (1), 40-45.	Sanming, Fujian, China	Forest	26.19 N	117.36 E	20.1	1670	5	Warming+Reduced Precipitation	℃+mm	+0+-0	+2+-835	AP	mg/kg	1.29	0.13	1.69	0.32	2	1.31008	0.270086	0.00920175
610	蒋容, 余一, 唐玉蓉, 华治钧, 鲜骏仁, & 杨占彪. (2018). 增温和生物炭添加对农田土壤酶活性的影响. 四川农业大学学报, 1, 72-77. Jiang Rong, Yu Yi, Tang Yurong, Hua Zhijun, Xian Junren, & Yang Zhanbiao. (2018). Effects of warming and biochar addition on soil enzyme activities in farmland. Journal of Sichuan Agricultural University, 1, 72-77.	Chongzhou, Sichuan, China	Cropland	30.33 N	103.38 E	16.1	1011.3	3	Warming	℃	+0+-0	+1	SOC	g/kg	13.87	0.41	16.97	0.47	0.33	1.2235	0.201719	0.000546957
611	蒋容, 余一, 唐玉蓉, 华治钧, 鲜骏仁, & 杨占彪. (2018). 增温和生物炭添加对农田土壤酶活性的影响. 四川农业大学学报, 1, 72-77. Jiang Rong, Yu Yi, Tang Yurong, Hua Zhijun, Xian Junren, & Yang Zhanbiao. (2018). Effects of warming and biochar addition on soil enzyme activities in farmland. Journal of Sichuan Agricultural University, 1, 72-77.	Chongzhou, Sichuan, China	Cropland	30.33 N	103.38 E	16.1	1011.3	3	Warming	℃	+0	+1	TN	g/kg	0.27	0.01	0.93	0.05	0.33	3.44444	1.23676	0.00142075
612	蒋容, 余一, 唐玉蓉, 华治钧, 鲜骏仁, & 杨占彪. (2018). 增温和生物炭添加对农田土壤酶活性的影响. 四川农业大学学报, 1, 72-77. Jiang Rong, Yu Yi, Tang Yurong, Hua Zhijun, Xian Junren, & Yang Zhanbiao. (2018). Effects of warming and biochar addition on soil enzyme activities in farmland. Journal of Sichuan Agricultural University, 1, 72-77.	Chongzhou, Sichuan, China	Cropland	30.33 N	103.38 E	16.1	1011.3	3	Warming	℃	+0	+1	TP	g/kg	0.5	0.01	0.72	0.02	0.33	1.44	0.364643	0.000390535
613	蒋容, 余一, 唐玉蓉, 华治钧, 鲜骏仁, & 杨占彪. (2018). 增温和生物炭添加对农田土壤酶活性的影响. 四川农业大学学报, 1, 72-77. Jiang Rong, Yu Yi, Tang Yurong, Hua Zhijun, Xian Junren, & Yang Zhanbiao. (2018). Effects of warming and biochar addition on soil enzyme activities in farmland. Journal of Sichuan Agricultural University, 1, 72-77.	Chongzhou, Sichuan, China	Cropland	30.33 N	103.38 E	16.1	1011.3	3	Warming	℃	+0	+1	AN	mg/kg	41.33	0.78	74.84	1.64	0.33	1.81079	0.593764	0.00027879
614	蒋容, 余一, 唐玉蓉, 华治钧, 鲜骏仁, & 杨占彪. (2018). 增温和生物炭添加对农田土壤酶活性的影响. 四川农业大学学报, 1, 72-77. Jiang Rong, Yu Yi, Tang Yurong, Hua Zhijun, Xian Junren, & Yang Zhanbiao. (2018). Effects of warming and biochar addition on soil enzyme activities in farmland. Journal of Sichuan Agricultural University, 1, 72-77.	Chongzhou, Sichuan, China	Cropland	30.33 N	103.38 E	16.1	1011.3	3	Warming	℃	+0	+1	AP	mg/kg	5.36	0.04	8.97	0.3	0.33	1.67351	0.514922	0.000391416
615	杨月娟, 周华坤, 姚步青, 王文颖, 董世魁, 余欣超, ... & 张灏. (2015). 长期模拟增温对矮嵩草草甸土壤理化性质与植物化学成分的影响. 生态学杂志, 34(3), 781-789. Yang Yuejuan, Zhou Huakun, Yao Buqing, Wang Wenying, Dong Shikui, Yu Xinchao, ... & Zhang Ye. (2015). Effects of long-term simulated warming on soil physicochemical properties and plant chemical composition of Kobresia humilis meadow. Journal of Ecology, 34 (3 ), 781-789.	Haibei,Qinghai, China	Grassland	37.58 N	100.55 E	1	409	3	Warming	℃	+0	+1.5	AN	mg/kg	914.45	67.89	1140.1	59.75	16	1.24676	0.220548	0.00275278
616	杨月娟, 周华坤, 姚步青, 王文颖, 董世魁, 余欣超, ... & 张灏. (2015). 长期模拟增温对矮嵩草草甸土壤理化性质与植物化学成分的影响. 生态学杂志, 34(3), 781-789. Yang Yuejuan, Zhou Huakun, Yao Buqing, Wang Wenying, Dong Shikui, Yu Xinchao, ... & Zhang Ye. (2015). Effects of long-term simulated warming on soil physicochemical properties and plant chemical composition of Kobresia humilis meadow. Journal of Ecology, 34 (3 ), 781-789.	Haibei,Qinghai, China	Grassland	37.58 N	100.55 E	1	409	3	Warming	℃	+0	+1.5	AK	mg/kg	625.01	78.37	630.09	67.52	16	1.00813	0.00809502	0.00906859
617	杨月娟, 周华坤, 姚步青, 王文颖, 董世魁, 余欣超, ... & 张灏. (2015). 长期模拟增温对矮嵩草草甸土壤理化性质与植物化学成分的影响. 生态学杂志, 34(3), 781-789. Yang Yuejuan, Zhou Huakun, Yao Buqing, Wang Wenying, Dong Shikui, Yu Xinchao, ... & Zhang Ye. (2015). Effects of long-term simulated warming on soil physicochemical properties and plant chemical composition of Kobresia humilis meadow. Journal of Ecology, 34 (3 ), 781-789.	Haibei,Qinghai, China	Grassland	37.58 N	100.55 E	1	409	3	Warming	℃	+0	+1.5	AP	mg/kg	25.64	6.67	30.83	5.73	16	1.20242	0.184335	0.0340721
618	杨月娟, 周华坤, 姚步青, 王文颖, 董世魁, 余欣超, ... & 张灏. (2015). 长期模拟增温对矮嵩草草甸土壤理化性质与植物化学成分的影响. 生态学杂志, 34(3), 781-789. Yang Yuejuan, Zhou Huakun, Yao Buqing, Wang Wenying, Dong Shikui, Yu Xinchao, ... & Zhang Ye. (2015). Effects of long-term simulated warming on soil physicochemical properties and plant chemical composition of Kobresia humilis meadow. Journal of Ecology, 34 (3 ), 781-789.	Haibei,Qinghai, China	Grassland	37.58 N	100.55 E	1	409	3	Warming	℃	+0	+1.5	TN	g/kg	6.89	2.01	6.34	1.83	16	0.920174	-0.0831923	0.0561399
619	杨月娟, 周华坤, 姚步青, 王文颖, 董世魁, 余欣超, ... & 张灏. (2015). 长期模拟增温对矮嵩草草甸土壤理化性质与植物化学成分的影响. 生态学杂志, 34(3), 781-789. Yang Yuejuan, Zhou Huakun, Yao Buqing, Wang Wenying, Dong Shikui, Yu Xinchao, ... & Zhang Ye. (2015). Effects of long-term simulated warming on soil physicochemical properties and plant chemical composition of Kobresia humilis meadow. Journal of Ecology, 34 (3 ), 781-789.	Haibei,Qinghai, China	Grassland	37.58 N	100.55 E	1	409	3	Warming	℃	+0	+1.5	TP	g/kg	0.61	0.25	0.47	0.11	16	0.770492	-0.260726	0.0742472
620	杨月娟, 周华坤, 姚步青, 王文颖, 董世魁, 余欣超, ... & 张灏. (2015). 长期模拟增温对矮嵩草草甸土壤理化性质与植物化学成分的影响. 生态学杂志, 34(3), 781-789. Yang Yuejuan, Zhou Huakun, Yao Buqing, Wang Wenying, Dong Shikui, Yu Xinchao, ... & Zhang Ye. (2015). Effects of long-term simulated warming on soil physicochemical properties and plant chemical composition of Kobresia humilis meadow. Journal of Ecology, 34 (3 ), 781-789.	Haibei,Qinghai, China	Grassland	37.58 N	100.55 E	1	409	3	Warming	℃	+0	+1.5	TK	g/kg	21.95	4.89	17.7	5.06	16	0.806378	-0.215202	0.0437851
621	杨月娟, 周华坤, 姚步青, 王文颖, 董世魁, 余欣超, ... & 张灏. (2015). 长期模拟增温对矮嵩草草甸土壤理化性质与植物化学成分的影响. 生态学杂志, 34(3), 781-789. Yang Yuejuan, Zhou Huakun, Yao Buqing, Wang Wenying, Dong Shikui, Yu Xinchao, ... & Zhang Ye. (2015). Effects of long-term simulated warming on soil physicochemical properties and plant chemical composition of Kobresia humilis meadow. Journal of Ecology, 34 (3 ), 781-789.	Haibei,Qinghai, China	Grassland	37.58 N	100.55 E	1	409	3	Warming	℃	+0	+1.5	SOC	g/kg	130.45	39.75	123.76	28.47	16	0.948716	-0.0526458	0.0485901
622	杨月娟, 周华坤, 姚步青, 王文颖, 董世魁, 余欣超, ... & 张灏. (2015). 长期模拟增温对矮嵩草草甸土壤理化性质与植物化学成分的影响. 生态学杂志, 34(3), 781-789. Yang Yuejuan, Zhou Huakun, Yao Buqing, Wang Wenying, Dong Shikui, Yu Xinchao, ... & Zhang Ye. (2015). Effects of long-term simulated warming on soil physicochemical properties and plant chemical composition of Kobresia humilis meadow. Journal of Ecology, 34 (3 ), 781-789.	Haibei,Qinghai, China	Grassland	37.58 N	100.55 E	1	409	3	Warming	℃	+0	+1.5	AN	mg/kg	864.07	101.97	962.72	75.91	16	1.11417	0.108109	0.00671464
623	杨月娟, 周华坤, 姚步青, 王文颖, 董世魁, 余欣超, ... & 张灏. (2015). 长期模拟增温对矮嵩草草甸土壤理化性质与植物化学成分的影响. 生态学杂志, 34(3), 781-789. Yang Yuejuan, Zhou Huakun, Yao Buqing, Wang Wenying, Dong Shikui, Yu Xinchao, ... & Zhang Ye. (2015). Effects of long-term simulated warming on soil physicochemical properties and plant chemical composition of Kobresia humilis meadow. Journal of Ecology, 34 (3 ), 781-789.	Haibei,Qinghai, China	Grassland	37.58 N	100.55 E	1	409	3	Warming	℃	+0	+1.5	AK	mg/kg	277.1	69.82	281.6	80.79	16	1.01624	0.0161092	0.0485989
624	杨月娟, 周华坤, 姚步青, 王文颖, 董世魁, 余欣超, ... & 张灏. (2015). 长期模拟增温对矮嵩草草甸土壤理化性质与植物化学成分的影响. 生态学杂志, 34(3), 781-789. Yang Yuejuan, Zhou Huakun, Yao Buqing, Wang Wenying, Dong Shikui, Yu Xinchao, ... & Zhang Ye. (2015). Effects of long-term simulated warming on soil physicochemical properties and plant chemical composition of Kobresia humilis meadow. Journal of Ecology, 34 (3 ), 781-789.	Haibei,Qinghai, China	Grassland	37.58 N	100.55 E	1	409	3	Warming	℃	+0	+1.5	AP	mg/kg	15.22	4.78	18.76	7.93	16	1.23259	0.209117	0.0924386
625	杨月娟, 周华坤, 姚步青, 王文颖, 董世魁, 余欣超, ... & 张灏. (2015). 长期模拟增温对矮嵩草草甸土壤理化性质与植物化学成分的影响. 生态学杂志, 34(3), 781-789. Yang Yuejuan, Zhou Huakun, Yao Buqing, Wang Wenying, Dong Shikui, Yu Xinchao, ... & Zhang Ye. (2015). Effects of long-term simulated warming on soil physicochemical properties and plant chemical composition of Kobresia humilis meadow. Journal of Ecology, 34 (3 ), 781-789.	Haibei,Qinghai, China	Grassland	37.58 N	100.55 E	1	409	3	Warming	℃	+0	+1.5	TN	g/kg	4.26	0.88	3.74	0.26	16	0.877934	-0.130184	0.0158351
626	杨月娟, 周华坤, 姚步青, 王文颖, 董世魁, 余欣超, ... & 张灏. (2015). 长期模拟增温对矮嵩草草甸土壤理化性质与植物化学成分的影响. 生态学杂志, 34(3), 781-789. Yang Yuejuan, Zhou Huakun, Yao Buqing, Wang Wenying, Dong Shikui, Yu Xinchao, ... & Zhang Ye. (2015). Effects of long-term simulated warming on soil physicochemical properties and plant chemical composition of Kobresia humilis meadow. Journal of Ecology, 34 (3 ), 781-789.	Haibei,Qinghai, China	Grassland	37.58 N	100.55 E	1	409	3	Warming	℃	+0	+1.5	TP	g/kg	0.39	0.09	0.28	0.17	16	0.717949	-0.331357	0.140626
627	杨月娟, 周华坤, 姚步青, 王文颖, 董世魁, 余欣超, ... & 张灏. (2015). 长期模拟增温对矮嵩草草甸土壤理化性质与植物化学成分的影响. 生态学杂志, 34(3), 781-789. Yang Yuejuan, Zhou Huakun, Yao Buqing, Wang Wenying, Dong Shikui, Yu Xinchao, ... & Zhang Ye. (2015). Effects of long-term simulated warming on soil physicochemical properties and plant chemical composition of Kobresia humilis meadow. Journal of Ecology, 34 (3 ), 781-789.	Haibei,Qinghai, China	Grassland	37.58 N	100.55 E	1	409	3	Warming	℃	+0	+1.5	TK	g/kg	22.41	6.77	18.48	6.92	16	0.824632	-0.192818	0.0771607
628	杨月娟, 周华坤, 姚步青, 王文颖, 董世魁, 余欣超, ... & 张灏. (2015). 长期模拟增温对矮嵩草草甸土壤理化性质与植物化学成分的影响. 生态学杂志, 34(3), 781-789. Yang Yuejuan, Zhou Huakun, Yao Buqing, Wang Wenying, Dong Shikui, Yu Xinchao, ... & Zhang Ye. (2015). Effects of long-term simulated warming on soil physicochemical properties and plant chemical composition of Kobresia humilis meadow. Journal of Ecology, 34 (3 ), 781-789.	Haibei,Qinghai, China	Grassland	37.58 N	100.55 E	1	409	3	Warming	℃	+0	+1.5	SOC	g/kg	78.76	11.29	70.12	9.15	16	0.8903	-0.116197	0.0125254
629	Cheng, Y., Zhang, J., Zhu, J., Liu, G., Zhu, C., & Wang, S. (2016). Ten years of elevated atmospheric CO2 doesn't alter soil nitrogen availability in a rice paddy. Soil Biology and Biochemistry, 98, 99-108.	Yangzhou,Jiangsu, China	Cropland	32.55 N	119.40 E	17.8	1454	4	CO2	μmol/mol	+0	+500	TC	g/kg	17.6	0.12	18.5	1.48	3	1.05114	0.0498718	0.00161162
630	Cheng, Y., Zhang, J., Zhu, J., Liu, G., Zhu, C., & Wang, S. (2016). Ten years of elevated atmospheric CO2 doesn't alter soil nitrogen availability in a rice paddy. Soil Biology and Biochemistry, 98, 99-108.	Yangzhou,Jiangsu, China	Cropland	32.55 N	119.40 E	17.8	1454	4	CO2	μmol/mol	+0	+500	TN	g/kg	1.65	0.04	2.07	0.15	3	1.25455	0.226773	0.00145967
631	Cheng, Y., Zhang, J., Zhu, J., Liu, G., Zhu, C., & Wang, S. (2016). Ten years of elevated atmospheric CO2 doesn't alter soil nitrogen availability in a rice paddy. Soil Biology and Biochemistry, 98, 99-108.	Guangzhou, China	Cropland	23.10 N	113.21 E	21.9	1787	3	CO2	μmol/mol	390	700	SOC	g/kg	13.5	0.9	16.6	0.8	5	1.22963	0.206713	0.00225566
632	Cheng, Y., Zhang, J., Zhu, J., Liu, G., Zhu, C., & Wang, S. (2016). Ten years of elevated atmospheric CO2 doesn't alter soil nitrogen availability in a rice paddy. Soil Biology and Biochemistry, 98, 99-108.	Guangzhou, China	Cropland	23.10 N	113.21 E	21.9	1787	3	N	g/m2/yr	+0	+10	SOC	g/kg	13.5	0.9	14.6	1.5	5	1.08148	0.0783318	0.00499997
633	Cheng, Y., Zhang, J., Zhu, J., Liu, G., Zhu, C., & Wang, S. (2016). Ten years of elevated atmospheric CO2 doesn't alter soil nitrogen availability in a rice paddy. Soil Biology and Biochemistry, 98, 99-108.	Guangzhou, China	Cropland	23.10 N	113.21 E	21.9	1787	3	CO2+N	μmol/mol+g/m2	390++0	700++10	SOC	g/kg	13.5	0.9	15.8	0.7	5	1.17037	0.15732	0.00213576
634	Cheng, Y., Zhang, J., Zhu, J., Liu, G., Zhu, C., & Wang, S. (2016). Ten years of elevated atmospheric CO2 doesn't alter soil nitrogen availability in a rice paddy. Soil Biology and Biochemistry, 98, 99-108.	Guangzhou, China	Cropland	23.10 N	113.21 E	21.9	1787	3	CO2	μmol/mol	390	700	SOC	g/kg	10	0.6	11.4	0.7	5	1.14	0.131028	0.0024568
635	Cheng, Y., Zhang, J., Zhu, J., Liu, G., Zhu, C., & Wang, S. (2016). Ten years of elevated atmospheric CO2 doesn't alter soil nitrogen availability in a rice paddy. Soil Biology and Biochemistry, 98, 99-108.	Guangzhou, China	Cropland	23.10 N	113.21 E	21.9	1787	3	N	g/m2/yr	+0	+10	SOC	g/kg	10	0.6	11.9	0.9	5	1.19	0.173953	0.00310665
636	Cheng, Y., Zhang, J., Zhu, J., Liu, G., Zhu, C., & Wang, S. (2016). Ten years of elevated atmospheric CO2 doesn't alter soil nitrogen availability in a rice paddy. Soil Biology and Biochemistry, 98, 99-108.	Guangzhou, China	Cropland	23.10 N	113.21 E	21.9	1787	3	CO2+N	μmol/mol+g/m2	390++0	700++10	SOC	g/kg	10	0.6	13	0.5	5	1.3	0.262364	0.0016931
637	Cheng, Y., Zhang, J., Zhu, J., Liu, G., Zhu, C., & Wang, S. (2016). Ten years of elevated atmospheric CO2 doesn't alter soil nitrogen availability in a rice paddy. Soil Biology and Biochemistry, 98, 99-108.	Guangzhou, China	Cropland	23.10 N	113.21 E	21.9	1787	3	CO2	μmol/mol	390	700	SOC	g/kg	9.1	0.5	10.2	0.3	5	1.12088	0.114113	0.00129467
638	Cheng, Y., Zhang, J., Zhu, J., Liu, G., Zhu, C., & Wang, S. (2016). Ten years of elevated atmospheric CO2 doesn't alter soil nitrogen availability in a rice paddy. Soil Biology and Biochemistry, 98, 99-108.	Guangzhou, China	Cropland	23.10 N	113.21 E	21.9	1787	3	N	g/m2/yr	+0	+10	SOC	g/kg	9.1	0.5	8.9	0.1	5	0.978022	-0.0222231	0.0010484
639	Cheng, Y., Zhang, J., Zhu, J., Liu, G., Zhu, C., & Wang, S. (2016). Ten years of elevated atmospheric CO2 doesn't alter soil nitrogen availability in a rice paddy. Soil Biology and Biochemistry, 98, 99-108.	Guangzhou, China	Cropland	23.10 N	113.21 E	21.9	1787	3	CO2+N	μmol/mol+g/m2	390++0	700++10	SOC	g/kg	9.1	0.5	12.3	0.5	5	1.35165	0.301325	0.00155714
640	Shen, X. Y., Zhang, L. M., Shen, J. P., Li, L. H., Yuan, C. L., & He, J. Z. (2011). Nitrogen loading levels affect abundance and composition of soil ammonia oxidizing prokaryotes in semiarid temperate grassland. Journal of Soils and Sediments, 11(7), 1243.	Duolun county, Inner Mongolia, China	Grassland	42.20 N	116.17 E	2.1	385.5	4	N	g/m2/yr	+0	+1	SOC	g/kg	43.4	12.1	44.4	12.9	7	1.02304	0.02278	0.0405361
641	Shen, X. Y., Zhang, L. M., Shen, J. P., Li, L. H., Yuan, C. L., & He, J. Z. (2011). Nitrogen loading levels affect abundance and composition of soil ammonia oxidizing prokaryotes in semiarid temperate grassland. Journal of Soils and Sediments, 11(7), 1243.	Duolun county, Inner Mongolia, China	Grassland	42.20 N	116.17 E	2.1	385.5	4	N	g/m2/yr	+0	+1	TN	g/kg	3	0.2	2.9	0.1	7	0.966667	-0.0339016	0.00140838
642	Shen, X. Y., Zhang, L. M., Shen, J. P., Li, L. H., Yuan, C. L., & He, J. Z. (2011). Nitrogen loading levels affect abundance and composition of soil ammonia oxidizing prokaryotes in semiarid temperate grassland. Journal of Soils and Sediments, 11(7), 1243.	Duolun county, Inner Mongolia, China	Grassland	42.20 N	116.17 E	2.1	385.5	4	N	g/m2/yr	+0	+2	SOC	g/kg	43.4	12.1	42.3	10.8	7	0.974654	-0.0256724	0.0357296
643	Shen, X. Y., Zhang, L. M., Shen, J. P., Li, L. H., Yuan, C. L., & He, J. Z. (2011). Nitrogen loading levels affect abundance and composition of soil ammonia oxidizing prokaryotes in semiarid temperate grassland. Journal of Soils and Sediments, 11(7), 1243.	Duolun county, Inner Mongolia, China	Grassland	42.20 N	116.17 E	2.1	385.5	4	N	g/m2/yr	+0	+2	TN	g/kg	3	0.2	2.8	0.3	7	0.933333	-0.0689929	0.00398101
644	Shen, X. Y., Zhang, L. M., Shen, J. P., Li, L. H., Yuan, C. L., & He, J. Z. (2011). Nitrogen loading levels affect abundance and composition of soil ammonia oxidizing prokaryotes in semiarid temperate grassland. Journal of Soils and Sediments, 11(7), 1243.	Duolun county, Inner Mongolia, China	Grassland	42.20 N	116.17 E	2.1	385.5	4	N	g/m2/yr	+0	+4	SOC	g/kg	43.4	12.1	40.5	14.4	7	0.93318	-0.0691575	0.0510376
645	Shen, X. Y., Zhang, L. M., Shen, J. P., Li, L. H., Yuan, C. L., & He, J. Z. (2011). Nitrogen loading levels affect abundance and composition of soil ammonia oxidizing prokaryotes in semiarid temperate grassland. Journal of Soils and Sediments, 11(7), 1243.	Duolun county, Inner Mongolia, China	Grassland	42.20 N	116.17 E	2.1	385.5	4	N	g/m2/yr	+0	+4	TN	g/kg	3	0.2	2.6	0.2	7	0.866667	-0.143101	0.0025904
646	Shen, X. Y., Zhang, L. M., Shen, J. P., Li, L. H., Yuan, C. L., & He, J. Z. (2011). Nitrogen loading levels affect abundance and composition of soil ammonia oxidizing prokaryotes in semiarid temperate grassland. Journal of Soils and Sediments, 11(7), 1243.	Duolun county, Inner Mongolia, China	Grassland	42.20 N	116.17 E	2.1	385.5	4	N	g/m2/yr	+0	+8	SOC	g/kg	43.4	12.1	46.5	15.1	7	1.07143	0.0689929	0.0457952
647	Shen, X. Y., Zhang, L. M., Shen, J. P., Li, L. H., Yuan, C. L., & He, J. Z. (2011). Nitrogen loading levels affect abundance and composition of soil ammonia oxidizing prokaryotes in semiarid temperate grassland. Journal of Soils and Sediments, 11(7), 1243.	Duolun county, Inner Mongolia, China	Grassland	42.20 N	116.17 E	2.1	385.5	4	N	g/m2/yr	+0	+8	TN	g/kg	3	0.2	3.1	0.3	7	1.03333	0.0327898	0.00345242
648	Shen, X. Y., Zhang, L. M., Shen, J. P., Li, L. H., Yuan, C. L., & He, J. Z. (2011). Nitrogen loading levels affect abundance and composition of soil ammonia oxidizing prokaryotes in semiarid temperate grassland. Journal of Soils and Sediments, 11(7), 1243.	Duolun county, Inner Mongolia, China	Grassland	42.20 N	116.17 E	2.1	385.5	4	N	g/m2/yr	+0	+16	SOC	g/kg	43.4	12.1	47.1	15.1	7	1.08525	0.0818136	0.0451278
649	Shen, X. Y., Zhang, L. M., Shen, J. P., Li, L. H., Yuan, C. L., & He, J. Z. (2011). Nitrogen loading levels affect abundance and composition of soil ammonia oxidizing prokaryotes in semiarid temperate grassland. Journal of Soils and Sediments, 11(7), 1243.	Duolun county, Inner Mongolia, China	Grassland	42.20 N	116.17 E	2.1	385.5	4	N	g/m2/yr	+0	+16	TN	g/kg	3	0.2	3	0.2	7	1	0	0.00222222
650	Shen, X. Y., Zhang, L. M., Shen, J. P., Li, L. H., Yuan, C. L., & He, J. Z. (2011). Nitrogen loading levels affect abundance and composition of soil ammonia oxidizing prokaryotes in semiarid temperate grassland. Journal of Soils and Sediments, 11(7), 1243.	Duolun county, Inner Mongolia, China	Grassland	42.20 N	116.17 E	2.1	385.5	4	N	g/m2/yr	+0	+32	SOC	g/kg	43.4	12.1	39.5	14.5	7	0.910138	-0.0941588	0.0531211
651	Shen, X. Y., Zhang, L. M., Shen, J. P., Li, L. H., Yuan, C. L., & He, J. Z. (2011). Nitrogen loading levels affect abundance and composition of soil ammonia oxidizing prokaryotes in semiarid temperate grassland. Journal of Soils and Sediments, 11(7), 1243.	Duolun county, Inner Mongolia, China	Grassland	42.20 N	116.17 E	2.1	385.5	4	N	g/m2/yr	+0	+32	TN	g/kg	3	0.2	2.9	0.2	7	0.966667	-0.0339016	0.00230017
652	Shen, X. Y., Zhang, L. M., Shen, J. P., Li, L. H., Yuan, C. L., & He, J. Z. (2011). Nitrogen loading levels affect abundance and composition of soil ammonia oxidizing prokaryotes in semiarid temperate grassland. Journal of Soils and Sediments, 11(7), 1243.	Duolun county, Inner Mongolia, China	Grassland	42.20 N	116.17 E	2.1	385.5	4	N	g/m2/yr	+0	+64	SOC	g/kg	43.4	12.1	41	11.1	7	0.9447	-0.0568874	0.0377565
653	Shen, X. Y., Zhang, L. M., Shen, J. P., Li, L. H., Yuan, C. L., & He, J. Z. (2011). Nitrogen loading levels affect abundance and composition of soil ammonia oxidizing prokaryotes in semiarid temperate grassland. Journal of Soils and Sediments, 11(7), 1243.	Duolun county, Inner Mongolia, China	Grassland	42.20 N	116.17 E	2.1	385.5	4	N	g/m2/yr	+0	+64	TN	g/kg	3	0.2	2.8	0.2	7	0.933333	-0.0689929	0.00238662
654	Tian, X. F., Hu, H. W., Ding, Q., Song, M. H., Xu, X. L., Zheng, Y., & Guo, L. D. (2014). Influence of nitrogen fertilization on soil ammonia oxidizer and denitrifier abundance, microbial biomass, and enzyme activities in an alpine meadow. Biology and fertility of soils, 50(4), 703-713.	Haibei,Qinghai, China	Grassland	37.37 N	101.12 E	-2	500	3	N	g/m2/yr	+0	+1.5	SOC	g/kg	10.2	0.68	11.3	0.34	6	1.10784	0.102415	0.00178325
655	Tian, X. F., Hu, H. W., Ding, Q., Song, M. H., Xu, X. L., Zheng, Y., & Guo, L. D. (2014). Influence of nitrogen fertilization on soil ammonia oxidizer and denitrifier abundance, microbial biomass, and enzyme activities in an alpine meadow. Biology and fertility of soils, 50(4), 703-713.	Haibei,Qinghai, China	Grassland	37.37 N	101.12 E	-2	500	3	N	g/m2/yr	+0	+1.5	AP	mg/kg	9.37	0.27	9.29	0.81	6	0.991462	-0.00857454	0.00281084
656	Tian, X. F., Hu, H. W., Ding, Q., Song, M. H., Xu, X. L., Zheng, Y., & Guo, L. D. (2014). Influence of nitrogen fertilization on soil ammonia oxidizer and denitrifier abundance, microbial biomass, and enzyme activities in an alpine meadow. Biology and fertility of soils, 50(4), 703-713.	Haibei,Qinghai, China	Grassland	37.37 N	101.12 E	-2	500	3	N	g/m2/yr	+0	+7.5	SOC	g/kg	10.2	0.68	11.3	0.97	6	1.10784	0.102415	0.00393769
657	Tian, X. F., Hu, H. W., Ding, Q., Song, M. H., Xu, X. L., Zheng, Y., & Guo, L. D. (2014). Influence of nitrogen fertilization on soil ammonia oxidizer and denitrifier abundance, microbial biomass, and enzyme activities in an alpine meadow. Biology and fertility of soils, 50(4), 703-713.	Haibei,Qinghai, China	Grassland	37.37 N	101.12 E	-2	500	3	N	g/m2/yr	+0	+7.5	AP	mg/kg	9.37	0.27	7.96	0.36	6	0.84952	-0.163084	0.000958576
658	Chen, X., Liu, J., Deng, Q., Yan, J., & Zhang, D. (2012). Effects of elevated CO2 and nitrogen addition on soil organic carbon fractions in a subtropical forest. Plant and Soil, 357(1-2), 25-34.	Guangzhou, China	Forest	23.20 N	113.30 E	21.5	1750	2	CO2	μmol/mol	390	700	SOC	g/kg	9.44	0.8	7.88	2.04	5	0.834746	-0.180628	0.0371012
659	Chen, X., Liu, J., Deng, Q., Yan, J., & Zhang, D. (2012). Effects of elevated CO2 and nitrogen addition on soil organic carbon fractions in a subtropical forest. Plant and Soil, 357(1-2), 25-34.	Guangzhou, China	Forest	23.20 N	113.30 E	21.5	1750	2	N	g/m2/yr	+0	+10	SOC	g/kg	9.44	0.8	10.08	2	5	1.0678	0.0655973	0.0232747
660	Chen, X., Liu, J., Deng, Q., Yan, J., & Zhang, D. (2012). Effects of elevated CO2 and nitrogen addition on soil organic carbon fractions in a subtropical forest. Plant and Soil, 357(1-2), 25-34.	Guangzhou, China	Forest	23.20 N	113.30 E	21.5	1750	3	CO2+N	μmol/mol+g/m2	390++0	700++10	SOC	g/kg	9.44	0.8	9.52	0.68	5	1.00847	0.00843887	0.00409463
661	刘国一, 谢永春, 侯亚红, 李雪, 张华国, & 万运帆. (2018). 温度和二氧化碳浓度升高对青稞生长的影响. 中国农业气象, 39(09), 567-574. Liu Guoyi, Xie Yongchun, Hou Yahong, Li Xue, Zhang Huaguo, & Wan Yunfan. (2018). Effects of elevated temperature and carbon dioxide concentration on barley growth. China Agricultural Meteorology, 39 (09), 567-574.	Tibet Academy of Agriculture and Animal Science, Tibet, China	Cropland	29.64 N	91.04 E	7.4	550	3	Warming	℃	+0	+2.0	SOC	g/kg	17.6	0.9	14	0.73	0.33	0.795455	-0.228842	0.00177794
662	刘国一, 谢永春, 侯亚红, 李雪, 张华国, & 万运帆. (2018). 温度和二氧化碳浓度升高对青稞生长的影响. 中国农业气象, 39(09), 567-574. Liu Guoyi, Xie Yongchun, Hou Yahong, Li Xue, Zhang Huaguo, & Wan Yunfan. (2018). Effects of elevated temperature and carbon dioxide concentration on barley growth. China Agricultural Meteorology, 39 (09), 567-574.	Tibet Academy of Agriculture and Animal Science, Tibet, China	Cropland	29.64 N	91.04 E	7.4	550	3	Warming	℃	+0	+2.0	TN	g/kg	1.8	0.1	1.35	0.2	0.33	0.75	-0.287682	0.00834476
663	刘国一, 谢永春, 侯亚红, 李雪, 张华国, & 万运帆. (2018). 温度和二氧化碳浓度升高对青稞生长的影响. 中国农业气象, 39(09), 567-574. Liu Guoyi, Xie Yongchun, Hou Yahong, Li Xue, Zhang Huaguo, & Wan Yunfan. (2018). Effects of elevated temperature and carbon dioxide concentration on barley growth. China Agricultural Meteorology, 39 (09), 567-574.	Tibet Academy of Agriculture and Animal Science, Tibet, China	Cropland	29.64 N	91.04 E	7.4	550	3	Warming	℃	+0	+2.0	TP	g/kg	0.95	0.05	0.85	0.11	0.33	0.894737	-0.111226	0.00650583
664	刘国一, 谢永春, 侯亚红, 李雪, 张华国, & 万运帆. (2018). 温度和二氧化碳浓度升高对青稞生长的影响. 中国农业气象, 39(09), 567-574. Liu Guoyi, Xie Yongchun, Hou Yahong, Li Xue, Zhang Huaguo, & Wan Yunfan. (2018). Effects of elevated temperature and carbon dioxide concentration on barley growth. China Agricultural Meteorology, 39 (09), 567-574.	Tibet Academy of Agriculture and Animal Science, Tibet, China	Cropland	29.64 N	91.04 E	7.4	550	3	Warming	℃	+0	+2.0	TK	g/kg	16.03	0.86	17.5	0.85	0.33	1.0917	0.0877389	0.00174581
665	刘国一, 谢永春, 侯亚红, 李雪, 张华国, & 万运帆. (2018). 温度和二氧化碳浓度升高对青稞生长的影响. 中国农业气象, 39(09), 567-574. Liu Guoyi, Xie Yongchun, Hou Yahong, Li Xue, Zhang Huaguo, & Wan Yunfan. (2018). Effects of elevated temperature and carbon dioxide concentration on barley growth. China Agricultural Meteorology, 39 (09), 567-574.	Tibet Academy of Agriculture and Animal Science, Tibet, China	Cropland	29.64 N	91.04 E	7.4	550	3	Warming	℃	+0	+2.0	AK	mg/kg	141	7.2	112	6.2	0.33	0.794326	-0.230261	0.00189064
666	刘国一, 谢永春, 侯亚红, 李雪, 张华国, & 万运帆. (2018). 温度和二氧化碳浓度升高对青稞生长的影响. 中国农业气象, 39(09), 567-574. Liu Guoyi, Xie Yongchun, Hou Yahong, Li Xue, Zhang Huaguo, & Wan Yunfan. (2018). Effects of elevated temperature and carbon dioxide concentration on barley growth. China Agricultural Meteorology, 39 (09), 567-574.	Tibet Academy of Agriculture and Animal Science, Tibet, China	Cropland	29.64 N	91.04 E	7.4	550	3	Warming	℃	+0	+2.0	AN	mg/kg	15.8	0.4	15.9	0.5	0.33	1.00633	0.00630917	0.000543269
667	刘国一, 谢永春, 侯亚红, 李雪, 张华国, & 万运帆. (2018). 温度和二氧化碳浓度升高对青稞生长的影响. 中国农业气象, 39(09), 567-574. Liu Guoyi, Xie Yongchun, Hou Yahong, Li Xue, Zhang Huaguo, & Wan Yunfan. (2018). Effects of elevated temperature and carbon dioxide concentration on barley growth. China Agricultural Meteorology, 39 (09), 567-574.	Tibet Academy of Agriculture and Animal Science, Tibet, China	Cropland	29.64 N	91.04 E	7.4	550	3	Warming	℃	+0	+2.0	AP	mg/kg	62	4.4	85	4.8	0.33	1.37097	0.315517	0.00274178
668	刘国一, 谢永春, 侯亚红, 李雪, 张华国, & 万运帆. (2018). 温度和二氧化碳浓度升高对青稞生长的影响. 中国农业气象, 39(09), 567-574. Liu Guoyi, Xie Yongchun, Hou Yahong, Li Xue, Zhang Huaguo, & Wan Yunfan. (2018). Effects of elevated temperature and carbon dioxide concentration on barley growth. China Agricultural Meteorology, 39 (09), 567-574.	Tibet Academy of Agriculture and Animal Science, Tibet, China	Cropland	29.64 N	91.04 E	7.4	550	3	Warming	℃	+0	+4	SOC	g/kg	17.6	0.9	14.6	0.75	0.33	0.829545	-0.186877	0.00175126
669	刘国一, 谢永春, 侯亚红, 李雪, 张华国, & 万运帆. (2018). 温度和二氧化碳浓度升高对青稞生长的影响. 中国农业气象, 39(09), 567-574. Liu Guoyi, Xie Yongchun, Hou Yahong, Li Xue, Zhang Huaguo, & Wan Yunfan. (2018). Effects of elevated temperature and carbon dioxide concentration on barley growth. China Agricultural Meteorology, 39 (09), 567-574.	Tibet Academy of Agriculture and Animal Science, Tibet, China	Cropland	29.64 N	91.04 E	7.4	550	3	Warming	℃	+0	+4	TN	g/kg	1.8	0.1	1.75	0.1	0.33	0.972222	-0.0281709	0.00211724
670	刘国一, 谢永春, 侯亚红, 李雪, 张华国, & 万运帆. (2018). 温度和二氧化碳浓度升高对青稞生长的影响. 中国农业气象, 39(09), 567-574. Liu Guoyi, Xie Yongchun, Hou Yahong, Li Xue, Zhang Huaguo, & Wan Yunfan. (2018). Effects of elevated temperature and carbon dioxide concentration on barley growth. China Agricultural Meteorology, 39 (09), 567-574.	Tibet Academy of Agriculture and Animal Science, Tibet, China	Cropland	29.64 N	91.04 E	7.4	550	3	Warming	℃	+0	+4	TP	g/kg	0.95	0.05	0.8	0.02	0.33	0.842105	-0.17185	0.00113169
671	刘国一, 谢永春, 侯亚红, 李雪, 张华国, & 万运帆. (2018). 温度和二氧化碳浓度升高对青稞生长的影响. 中国农业气象, 39(09), 567-574. Liu Guoyi, Xie Yongchun, Hou Yahong, Li Xue, Zhang Huaguo, & Wan Yunfan. (2018). Effects of elevated temperature and carbon dioxide concentration on barley growth. China Agricultural Meteorology, 39 (09), 567-574.	Tibet Academy of Agriculture and Animal Science, Tibet, China	Cropland	29.64 N	91.04 E	7.4	550	3	Warming	℃	+0	+4	TK	g/kg	16.03	0.86	17.6	0.95	0.33	1.09794	0.0934369	0.0019306
672	刘国一, 谢永春, 侯亚红, 李雪, 张华国, & 万运帆. (2018). 温度和二氧化碳浓度升高对青稞生长的影响. 中国农业气象, 39(09), 567-574. Liu Guoyi, Xie Yongchun, Hou Yahong, Li Xue, Zhang Huaguo, & Wan Yunfan. (2018). Effects of elevated temperature and carbon dioxide concentration on barley growth. China Agricultural Meteorology, 39 (09), 567-574.	Tibet Academy of Agriculture and Animal Science, Tibet, China	Cropland	29.64 N	91.04 E	7.4	550	3	Warming	℃	+0	+4	AK	mg/kg	141	7.2	97	6	0.33	0.687943	-0.374049	0.00214455
673	刘国一, 谢永春, 侯亚红, 李雪, 张华国, & 万运帆. (2018). 温度和二氧化碳浓度升高对青稞生长的影响. 中国农业气象, 39(09), 567-574. Liu Guoyi, Xie Yongchun, Hou Yahong, Li Xue, Zhang Huaguo, & Wan Yunfan. (2018). Effects of elevated temperature and carbon dioxide concentration on barley growth. China Agricultural Meteorology, 39 (09), 567-574.	Tibet Academy of Agriculture and Animal Science, Tibet, China	Cropland	29.64 N	91.04 E	7.4	550	3	Warming	℃	+0	+4	AN	mg/kg	15.8	0.4	13	0.5	0.33	0.822785	-0.195061	0.000706738
674	刘国一, 谢永春, 侯亚红, 李雪, 张华国, & 万运帆. (2018). 温度和二氧化碳浓度升高对青稞生长的影响. 中国农业气象, 39(09), 567-574. Liu Guoyi, Xie Yongchun, Hou Yahong, Li Xue, Zhang Huaguo, & Wan Yunfan. (2018). Effects of elevated temperature and carbon dioxide concentration on barley growth. China Agricultural Meteorology, 39 (09), 567-574.	Tibet Academy of Agriculture and Animal Science, Tibet, China	Cropland	29.64 N	91.04 E	7.4	550	3	Warming	℃	+0	+4	AP	mg/kg	62	4.4	75	4.2	0.33	1.20968	0.190354	0.00272414
675	刘国一, 谢永春, 侯亚红, 李雪, 张华国, & 万运帆. (2018). 温度和二氧化碳浓度升高对青稞生长的影响. 中国农业气象, 39(09), 567-574. Liu Guoyi, Xie Yongchun, Hou Yahong, Li Xue, Zhang Huaguo, & Wan Yunfan. (2018). Effects of elevated temperature and carbon dioxide concentration on barley growth. China Agricultural Meteorology, 39 (09), 567-574.	Tibet Academy of Agriculture and Animal Science, Tibet, China	Cropland	29.64 N	91.04 E	7.4	550	3	CO2+Warming	μmol/mol+℃	0++0	+100++2	SOC	g/kg	17.6	0.9	14	0.74	0.33	0.795455	-0.228842	0.00180294
676	刘国一, 谢永春, 侯亚红, 李雪, 张华国, & 万运帆. (2018). 温度和二氧化碳浓度升高对青稞生长的影响. 中国农业气象, 39(09), 567-574. Liu Guoyi, Xie Yongchun, Hou Yahong, Li Xue, Zhang Huaguo, & Wan Yunfan. (2018). Effects of elevated temperature and carbon dioxide concentration on barley growth. China Agricultural Meteorology, 39 (09), 567-574.	Tibet Academy of Agriculture and Animal Science, Tibet, China	Cropland	29.64 N	91.04 E	7.4	550	3	CO2+Warming	μmol/mol+℃	0++0	+100++2	TN	g/kg	1.8	0.1	1.3	0.22	0.33	0.722222	-0.325422	0.0105752
677	刘国一, 谢永春, 侯亚红, 李雪, 张华国, & 万运帆. (2018). 温度和二氧化碳浓度升高对青稞生长的影响. 中国农业气象, 39(09), 567-574. Liu Guoyi, Xie Yongchun, Hou Yahong, Li Xue, Zhang Huaguo, & Wan Yunfan. (2018). Effects of elevated temperature and carbon dioxide concentration on barley growth. China Agricultural Meteorology, 39 (09), 567-574.	Tibet Academy of Agriculture and Animal Science, Tibet, China	Cropland	29.64 N	91.04 E	7.4	550	3	CO2+Warming	μmol/mol+℃	0++0	+100++2	TP	g/kg	0.95	0.05	0.95	0.02	0.33	1	0	0.0010711
678	刘国一, 谢永春, 侯亚红, 李雪, 张华国, & 万运帆. (2018). 温度和二氧化碳浓度升高对青稞生长的影响. 中国农业气象, 39(09), 567-574. Liu Guoyi, Xie Yongchun, Hou Yahong, Li Xue, Zhang Huaguo, & Wan Yunfan. (2018). Effects of elevated temperature and carbon dioxide concentration on barley growth. China Agricultural Meteorology, 39 (09), 567-574.	Tibet Academy of Agriculture and Animal Science, Tibet, China	Cropland	29.64 N	91.04 E	7.4	550	3	CO2+Warming	μmol/mol+℃	0++0	+100++2	TK	g/kg	16.03	0.86	15.6	0.68	0.33	0.973175	-0.0271911	0.00159277
679	刘国一, 谢永春, 侯亚红, 李雪, 张华国, & 万运帆. (2018). 温度和二氧化碳浓度升高对青稞生长的影响. 中国农业气象, 39(09), 567-574. Liu Guoyi, Xie Yongchun, Hou Yahong, Li Xue, Zhang Huaguo, & Wan Yunfan. (2018). Effects of elevated temperature and carbon dioxide concentration on barley growth. China Agricultural Meteorology, 39 (09), 567-574.	Tibet Academy of Agriculture and Animal Science, Tibet, China	Cropland	29.64 N	91.04 E	7.4	550	3	CO2+Warming	μmol/mol+℃	0++0	+100++2	AK	mg/kg	141	7.2	120	5.5	0.33	0.851064	-0.161268	0.0015694
680	刘国一, 谢永春, 侯亚红, 李雪, 张华国, & 万运帆. (2018). 温度和二氧化碳浓度升高对青稞生长的影响. 中国农业气象, 39(09), 567-574. Liu Guoyi, Xie Yongchun, Hou Yahong, Li Xue, Zhang Huaguo, & Wan Yunfan. (2018). Effects of elevated temperature and carbon dioxide concentration on barley growth. China Agricultural Meteorology, 39 (09), 567-574.	Tibet Academy of Agriculture and Animal Science, Tibet, China	Cropland	29.64 N	91.04 E	7.4	550	3	CO2+Warming	μmol/mol+℃	0++0	+100++2	AN	mg/kg	15.8	0.4	13	0.6	0.33	0.822785	-0.195061	0.0009237
681	刘国一, 谢永春, 侯亚红, 李雪, 张华国, & 万运帆. (2018). 温度和二氧化碳浓度升高对青稞生长的影响. 中国农业气象, 39(09), 567-574. Liu Guoyi, Xie Yongchun, Hou Yahong, Li Xue, Zhang Huaguo, & Wan Yunfan. (2018). Effects of elevated temperature and carbon dioxide concentration on barley growth. China Agricultural Meteorology, 39 (09), 567-574.	Tibet Academy of Agriculture and Animal Science, Tibet, China	Cropland	29.64 N	91.04 E	7.4	550	3	CO2+Warming	μmol/mol+℃	0++0	+100++2	AP	mg/kg	62	4.4	76	4.3	0.33	1.22581	0.203599	0.00274587
682	张勇. (2013). 模拟气候变化条件下太湖地区农田土壤水分和养分的动态变化 (博士学位论文, 南京农业大学). Zhang Yong. (2013). Simulating dynamic changes of soil moisture and nutrients in farmland in Taihu Lake region under simulated climate change (Doctor thesis, Nanjing Agricultural University)	Changshu County, Jiangsu, China	Cropland	31.50 N	120.55 E	15.4	1054	3	CO2	μmol/mol	375	575	AP	mg/kg	22.3	7.89	19.8	1.5	2	0.887892	-0.118905	0.0436406
683	张勇. (2013). 模拟气候变化条件下太湖地区农田土壤水分和养分的动态变化 (博士学位论文, 南京农业大学). Zhang Yong. (2013). Simulating dynamic changes of soil moisture and nutrients in farmland in Taihu Lake region under simulated climate change (Doctor thesis, Nanjing Agricultural University)	Changshu County, Jiangsu, China	Cropland	31.50 N	120.55 E	15.4	1054	3	Warming	℃	+0	+2.0	AP	mg/kg	22.3	7.89	22.5	2.94	2	1.00897	0.00892863	0.0474188
684	张勇. (2013). 模拟气候变化条件下太湖地区农田土壤水分和养分的动态变化 (博士学位论文, 南京农业大学). Zhang Yong. (2013). Simulating dynamic changes of soil moisture and nutrients in farmland in Taihu Lake region under simulated climate change (Doctor thesis, Nanjing Agricultural University)	Changshu County, Jiangsu, China	Cropland	31.50 N	120.55 E	15.4	1054	3	CO2+Warming	μmol/mol+℃	375++0	‘575++2	AP	mg/kg	22.3	7.89	20.3	2.06	2	0.910314	-0.0939658	0.0451601
685	张勇. (2013). 模拟气候变化条件下太湖地区农田土壤水分和养分的动态变化 (博士学位论文, 南京农业大学). Zhang Yong. (2013). Simulating dynamic changes of soil moisture and nutrients in farmland in Taihu Lake region under simulated climate change (Doctor thesis, Nanjing Agricultural University)	Changshu County, Jiangsu, China	Cropland	31.50 N	120.55 E	15.4	1054	3	CO2	μmol/mol	375	575	AP	mg/kg	23.7	4.67	22.5	2.13	2	0.949367	-0.0519597	0.0159297
686	张勇. (2013). 模拟气候变化条件下太湖地区农田土壤水分和养分的动态变化 (博士学位论文, 南京农业大学). Zhang Yong. (2013). Simulating dynamic changes of soil moisture and nutrients in farmland in Taihu Lake region under simulated climate change (Doctor thesis, Nanjing Agricultural University)	Changshu County, Jiangsu, China	Cropland	31.50 N	120.55 E	15.4	1054	3	Warming	℃	+0	+2.0	AP	mg/kg	23.7	4.67	20.6	5.58	2	0.869198	-0.140184	0.0374
687	张勇. (2013). 模拟气候变化条件下太湖地区农田土壤水分和养分的动态变化 (博士学位论文, 南京农业大学). Zhang Yong. (2013). Simulating dynamic changes of soil moisture and nutrients in farmland in Taihu Lake region under simulated climate change (Doctor thesis, Nanjing Agricultural University)	Changshu County, Jiangsu, China	Cropland	31.50 N	120.55 E	15.4	1054	3	CO2+Warming	μmol/mol+℃	375++0	‘575++2	AP	mg/kg	23.7	4.67	20.3	3.28	2	0.85654	-0.154854	0.0216447
688	张勇. (2013). 模拟气候变化条件下太湖地区农田土壤水分和养分的动态变化 (博士学位论文, 南京农业大学). Zhang Yong. (2013). Simulating dynamic changes of soil moisture and nutrients in farmland in Taihu Lake region under simulated climate change (Doctor thesis, Nanjing Agricultural University)	Changshu County, Jiangsu, China	Cropland	31.50 N	120.55 E	15.4	1054	3	CO2	μmol/mol	375	575	TN	g/kg	2.42	0.4	2.3	0.35	2	0.950413	-0.0508584	0.0168258
689	张勇. (2013). 模拟气候变化条件下太湖地区农田土壤水分和养分的动态变化 (博士学位论文, 南京农业大学). Zhang Yong. (2013). Simulating dynamic changes of soil moisture and nutrients in farmland in Taihu Lake region under simulated climate change (Doctor thesis, Nanjing Agricultural University)	Changshu County, Jiangsu, China	Cropland	31.50 N	120.55 E	15.4	1054	3	Warming	℃	+0	+2.0	TN	g/kg	2.42	0.4	2.3	0.31	2	0.950413	-0.0508584	0.0151623
690	张勇. (2013). 模拟气候变化条件下太湖地区农田土壤水分和养分的动态变化 (博士学位论文, 南京农业大学). Zhang Yong. (2013). Simulating dynamic changes of soil moisture and nutrients in farmland in Taihu Lake region under simulated climate change (Doctor thesis, Nanjing Agricultural University)	Changshu County, Jiangsu, China	Cropland	31.50 N	120.55 E	15.4	1054	3	CO2+Warming	μmol/mol+℃	375++0	‘575++2	TN	g/kg	2.42	0.4	2.2	0.63	2	0.909091	-0.0953102	0.0364416
691	张勇. (2013). 模拟气候变化条件下太湖地区农田土壤水分和养分的动态变化 (博士学位论文, 南京农业大学). Zhang Yong. (2013). Simulating dynamic changes of soil moisture and nutrients in farmland in Taihu Lake region under simulated climate change (Doctor thesis, Nanjing Agricultural University)	Changshu County, Jiangsu, China	Cropland	31.50 N	120.55 E	15.4	1054	3	CO2	μmol/mol	375	575	TN	g/kg	2.38	0.36	2.25	0.41	2	0.945378	-0.0561703	0.0186949
692	张勇. (2013). 模拟气候变化条件下太湖地区农田土壤水分和养分的动态变化 (博士学位论文, 南京农业大学). Zhang Yong. (2013). Simulating dynamic changes of soil moisture and nutrients in farmland in Taihu Lake region under simulated climate change (Doctor thesis, Nanjing Agricultural University)	Changshu County, Jiangsu, China	Cropland	31.50 N	120.55 E	15.4	1054	3	Warming	℃	+0	+2.0	TN	g/kg	2.38	0.36	2.2	0.1	2	0.92437	-0.0786431	0.00831529
693	张勇. (2013). 模拟气候变化条件下太湖地区农田土壤水分和养分的动态变化 (博士学位论文, 南京农业大学). Zhang Yong. (2013). Simulating dynamic changes of soil moisture and nutrients in farmland in Taihu Lake region under simulated climate change (Doctor thesis, Nanjing Agricultural University)	Changshu County, Jiangsu, China	Cropland	31.50 N	120.55 E	15.4	1054	3	CO2+Warming	μmol/mol+℃	375++0	‘575++2	TN	g/kg	2.38	0.36	2.1	0.58	2	0.882353	-0.125163	0.0330536
694	张勇. (2013). 模拟气候变化条件下太湖地区农田土壤水分和养分的动态变化 (博士学位论文, 南京农业大学). Zhang Yong. (2013). Simulating dynamic changes of soil moisture and nutrients in farmland in Taihu Lake region under simulated climate change (Doctor thesis, Nanjing Agricultural University)	Changshu County, Jiangsu, China	Cropland	31.50 N	120.55 E	15.4	1054	3	CO2	μmol/mol	375	575	SOC	g/kg	15.7	1.75	16.3	1.23	2	1.03822	0.0375044	0.00603956
695	张勇. (2013). 模拟气候变化条件下太湖地区农田土壤水分和养分的动态变化 (博士学位论文, 南京农业大学). Zhang Yong. (2013). Simulating dynamic changes of soil moisture and nutrients in farmland in Taihu Lake region under simulated climate change (Doctor thesis, Nanjing Agricultural University)	Changshu County, Jiangsu, China	Cropland	31.50 N	120.55 E	15.4	1054	3	Warming	℃	+0	+2.0	SOC	g/kg	15.7	1.75	15.2	2.75	2	0.968153	-0.0323653	0.0150523
696	张勇. (2013). 模拟气候变化条件下太湖地区农田土壤水分和养分的动态变化 (博士学位论文, 南京农业大学). Zhang Yong. (2013). Simulating dynamic changes of soil moisture and nutrients in farmland in Taihu Lake region under simulated climate change (Doctor thesis, Nanjing Agricultural University)	Changshu County, Jiangsu, China	Cropland	31.50 N	120.55 E	15.4	1054	3	CO2+Warming	μmol/mol+℃	375++0	‘575++2	SOC	g/kg	15.7	1.75	15	1.75	2	0.955414	-0.0456105	0.00867852
697	张勇. (2013). 模拟气候变化条件下太湖地区农田土壤水分和养分的动态变化 (博士学位论文, 南京农业大学). Zhang Yong. (2013). Simulating dynamic changes of soil moisture and nutrients in farmland in Taihu Lake region under simulated climate change (Doctor thesis, Nanjing Agricultural University)	Changshu County, Jiangsu, China	Cropland	31.50 N	120.55 E	15.4	1054	3	CO2	μmol/mol	375	575	SOC	g/kg	14.8	2.46	14.9	2.15	2	1.00676	0.00673403	0.0161497
698	张勇. (2013). 模拟气候变化条件下太湖地区农田土壤水分和养分的动态变化 (博士学位论文, 南京农业大学). Zhang Yong. (2013). Simulating dynamic changes of soil moisture and nutrients in farmland in Taihu Lake region under simulated climate change (Doctor thesis, Nanjing Agricultural University)	Changshu County, Jiangsu, China	Cropland	31.50 N	120.55 E	15.4	1054	3	Warming	℃	+0	+2.0	SOC	g/kg	14.8	2.46	13	2.32	2	0.878378	-0.129678	0.0198255
699	张勇. (2013). 模拟气候变化条件下太湖地区农田土壤水分和养分的动态变化 (博士学位论文, 南京农业大学). Zhang Yong. (2013). Simulating dynamic changes of soil moisture and nutrients in farmland in Taihu Lake region under simulated climate change (Doctor thesis, Nanjing Agricultural University)	Changshu County, Jiangsu, China	Cropland	31.50 N	120.55 E	15.4	1054	3	CO2+Warming	μmol/mol+℃	375++0	‘575++2	SOC	g/kg	14.8	2.46	13.8	2.17	2	0.932432	-0.0699586	0.0174514
700	向元彬, 周世兴, 肖永翔, 胡庭兴, 涂利华, & 黄从德. (2017). 模拟氮沉降和降雨量改变对华西雨屏区常绿阔叶林土壤有机碳的影响. 生态学报, 37(14). Xiang Yuanbin, Zhou Shixing, Xiao Yongxiang, Hu Tingxing, Tu Lihua, & Huang Congde. (2017). Effects of simulated nitrogen deposition and rainfall change on soil organic carbon in evergreen broad-leaved forest in Yuping District, West China. Ecology, 37 (14).	Ya'an, Sichuan, China	Forest	29.67 N	102.90 E	16.2	1772.2	3	N	g/m2/yr	+0	+15	SOC	g/kg	18.82	1.39	19.63	1.2	2	1.04304	0.0421389	0.00306398
701	向元彬, 周世兴, 肖永翔, 胡庭兴, 涂利华, & 黄从德. (2017). 模拟氮沉降和降雨量改变对华西雨屏区常绿阔叶林土壤有机碳的影响. 生态学报, 37(14). Xiang Yuanbin, Zhou Shixing, Xiao Yongxiang, Hu Tingxing, Tu Lihua, & Huang Congde. (2017). Effects of simulated nitrogen deposition and rainfall change on soil organic carbon in evergreen broad-leaved forest in Yuping District, West China. Ecology, 37 (14).	Ya'an, Sichuan, China	Forest	29.67 N	102.90 E	16.2	1772.2	3	Reduced Precipitation	mm	-0	-177.2	SOC	g/kg	18.82	1.39	18.55	1.14	2	0.985654	-0.0144503	0.00307724
702	向元彬, 周世兴, 肖永翔, 胡庭兴, 涂利华, & 黄从德. (2017). 模拟氮沉降和降雨量改变对华西雨屏区常绿阔叶林土壤有机碳的影响. 生态学报, 37(14). Xiang Yuanbin, Zhou Shixing, Xiao Yongxiang, Hu Tingxing, Tu Lihua, & Huang Congde. (2017). Effects of simulated nitrogen deposition and rainfall change on soil organic carbon in evergreen broad-leaved forest in Yuping District, West China. Ecology, 37 (14).	Ya'an, Sichuan, China	Forest	29.67 N	102.90 E	16.2	1772.2	3	Elevated Precipitation	mm	+0	+177.2	SOC	g/kg	18.82	1.39	19.4	1.68	2	1.03082	0.0303529	0.00431805
703	向元彬, 周世兴, 肖永翔, 胡庭兴, 涂利华, & 黄从德. (2017). 模拟氮沉降和降雨量改变对华西雨屏区常绿阔叶林土壤有机碳的影响. 生态学报, 37(14). Xiang Yuanbin, Zhou Shixing, Xiao Yongxiang, Hu Tingxing, Tu Lihua, & Huang Congde. (2017). Effects of simulated nitrogen deposition and rainfall change on soil organic carbon in evergreen broad-leaved forest in Yuping District, West China. Ecology, 37 (14).	Ya'an, Sichuan, China	Forest	29.67 N	102.90 E	16.2	1772.2	3	N+Reduced precipitation	g/m2/yr+mm	+0+-0	+15+-177.2	SOC	g/kg	18.82	1.39	18.77	1.15	2	0.997343	-0.00266028	0.00306957
704	向元彬, 周世兴, 肖永翔, 胡庭兴, 涂利华, & 黄从德. (2017). 模拟氮沉降和降雨量改变对华西雨屏区常绿阔叶林土壤有机碳的影响. 生态学报, 37(14). Xiang Yuanbin, Zhou Shixing, Xiao Yongxiang, Hu Tingxing, Tu Lihua, & Huang Congde. (2017). Effects of simulated nitrogen deposition and rainfall change on soil organic carbon in evergreen broad-leaved forest in Yuping District, West China. Ecology, 37 (14).	Ya'an, Sichuan, China	Forest	29.67 N	102.90 E	16.2	1772.2	3	N+Elevated Precipitation	g/m2/yr+mm	+0++0	+15++177.2	SOC	g/kg	18.82	1.39	19.79	0.89	2	1.05154	0.0502566	0.00249248
705	向元彬, 周世兴, 肖永翔, 胡庭兴, 涂利华, & 黄从德. (2017). 模拟氮沉降和降雨量改变对华西雨屏区常绿阔叶林土壤有机碳的影响. 生态学报, 37(14). Xiang Yuanbin, Zhou Shixing, Xiao Yongxiang, Hu Tingxing, Tu Lihua, & Huang Congde. (2017). Effects of simulated nitrogen deposition and rainfall change on soil organic carbon in evergreen broad-leaved forest in Yuping District, West China. Ecology, 37 (14).	Ya'an, Sichuan, China	Forest	29.67 N	102.90 E	16.2	1772.2	3	N	g/m2/yr	+0	+15	SOC	g/kg	15.51	1.03	15.98	1.22	2	1.0303	0.029853	0.00341292
706	向元彬, 周世兴, 肖永翔, 胡庭兴, 涂利华, & 黄从德. (2017). 模拟氮沉降和降雨量改变对华西雨屏区常绿阔叶林土壤有机碳的影响. 生态学报, 37(14). Xiang Yuanbin, Zhou Shixing, Xiao Yongxiang, Hu Tingxing, Tu Lihua, & Huang Congde. (2017). Effects of simulated nitrogen deposition and rainfall change on soil organic carbon in evergreen broad-leaved forest in Yuping District, West China. Ecology, 37 (14).	Ya'an, Sichuan, China	Forest	29.67 N	102.90 E	16.2	1772.2	3	Reduced Precipitation	mm	-0	-177.2	SOC	g/kg	15.51	1.03	15.01	1.06	2	0.967763	-0.0327683	0.00313242
707	向元彬, 周世兴, 肖永翔, 胡庭兴, 涂利华, & 黄从德. (2017). 模拟氮沉降和降雨量改变对华西雨屏区常绿阔叶林土壤有机碳的影响. 生态学报, 37(14). Xiang Yuanbin, Zhou Shixing, Xiao Yongxiang, Hu Tingxing, Tu Lihua, & Huang Congde. (2017). Effects of simulated nitrogen deposition and rainfall change on soil organic carbon in evergreen broad-leaved forest in Yuping District, West China. Ecology, 37 (14).	Ya'an, Sichuan, China	Forest	29.67 N	102.90 E	16.2	1772.2	3	Elevated Precipitation	mm	+0	+177.2	SOC	g/kg	15.51	1.03	15.49	0.78	2	0.998711	-0.00129032	0.00231525
708	向元彬, 周世兴, 肖永翔, 胡庭兴, 涂利华, & 黄从德. (2017). 模拟氮沉降和降雨量改变对华西雨屏区常绿阔叶林土壤有机碳的影响. 生态学报, 37(14). Xiang Yuanbin, Zhou Shixing, Xiao Yongxiang, Hu Tingxing, Tu Lihua, & Huang Congde. (2017). Effects of simulated nitrogen deposition and rainfall change on soil organic carbon in evergreen broad-leaved forest in Yuping District, West China. Ecology, 37 (14).	Ya'an, Sichuan, China	Forest	29.67 N	102.90 E	16.2	1772.2	3	N+Reduced precipitation	g/m2/yr+mm	+0+-0	+15+-177.2	SOC	g/kg	15.51	1.03	15.44	1.33	2	0.995487	-0.00452343	0.0039434
709	向元彬, 周世兴, 肖永翔, 胡庭兴, 涂利华, & 黄从德. (2017). 模拟氮沉降和降雨量改变对华西雨屏区常绿阔叶林土壤有机碳的影响. 生态学报, 37(14). Xiang Yuanbin, Zhou Shixing, Xiao Yongxiang, Hu Tingxing, Tu Lihua, & Huang Congde. (2017). Effects of simulated nitrogen deposition and rainfall change on soil organic carbon in evergreen broad-leaved forest in Yuping District, West China. Ecology, 37 (14).	Ya'an, Sichuan, China	Forest	29.67 N	102.90 E	16.2	1772.2	3	N+Elevated Precipitation	g/m2/yr+mm	+0++0	+15++177.2	SOC	g/kg	15.51	1.03	15.88	1.22	2	1.02386	0.0235755	0.00343746
710	陈健, 王艺杰, 胡正华, 王亚萍, 陈书涛, 胡冰冰, ... & 李凯丽. (2017). 增温和降水减少对冬小麦和大豆生长季土壤氮素的影响. 生态环境学报, 26(7), 1107-1113. Chen Jian, Wang Yijie, Hu Zhenghua, Wang Yaping, Chen Shutao, Hu Bingbing, ... & Li Kaili. (2017). Effects of temperature increase and precipitation reduction on soil nitrogen in the winter wheat and soybean growing season. Journal of Eco-Environment, 26 (7), 1107-1113.	Nanjing, Jiangsu, China	Cropland	32.21 N	118.72 E	15.6	1100	3	Warming	℃	+0	+2.0	TN	g/kg	0.87	0.01	0.93	0.0844	1	1.06897	0.0666914	0.00278939
711	陈健, 王艺杰, 胡正华, 王亚萍, 陈书涛, 胡冰冰, ... & 李凯丽. (2017). 增温和降水减少对冬小麦和大豆生长季土壤氮素的影响. 生态环境学报, 26(7), 1107-1113. Chen Jian, Wang Yijie, Hu Zhenghua, Wang Yaping, Chen Shutao, Hu Bingbing, ... & Li Kaili. (2017). Effects of temperature increase and precipitation reduction on soil nitrogen in the winter wheat and soybean growing season. Journal of Eco-Environment, 26 (7), 1107-1113.	Nanjing, Jiangsu, China	Cropland	32.21 N	118.72 E	15.6	1100	3	Reduced Precipitation	mm	-0	-330	TN	g/kg	0.87	0.01	0.86	0.0311	1	0.988506	-0.0115608	0.000479955
712	陈健, 王艺杰, 胡正华, 王亚萍, 陈书涛, 胡冰冰, ... & 李凯丽. (2017). 增温和降水减少对冬小麦和大豆生长季土壤氮素的影响. 生态环境学报, 26(7), 1107-1113. Chen Jian, Wang Yijie, Hu Zhenghua, Wang Yaping, Chen Shutao, Hu Bingbing, ... & Li Kaili. (2017). Effects of temperature increase and precipitation reduction on soil nitrogen in the winter wheat and soybean growing season. Journal of Eco-Environment, 26 (7), 1107-1113.	Nanjing, Jiangsu, China	Cropland	32.21 N	118.72 E	15.6	1100	3	Warming+Reduced Precipitation	℃+mm	+0+-0	+2+-330	TN	g/kg	0.87	0.01	0.925	0.0867	1	1.06322	0.0613005	0.00297246
713	陈健, 王艺杰, 胡正华, 王亚萍, 陈书涛, 胡冰冰, ... & 李凯丽. (2017). 增温和降水减少对冬小麦和大豆生长季土壤氮素的影响. 生态环境学报, 26(7), 1107-1113. Chen Jian, Wang Yijie, Hu Zhenghua, Wang Yaping, Chen Shutao, Hu Bingbing, ... & Li Kaili. (2017). Effects of temperature increase and precipitation reduction on soil nitrogen in the winter wheat and soybean growing season. Journal of Eco-Environment, 26 (7), 1107-1113.	Nanjing, Jiangsu, China	Cropland	32.21 N	118.72 E	15.6	1100	3	Warming	℃	+0	+2.0	TN	g/kg	0.85	0.0189	0.92	0.0578	1	1.08235	0.0791373	0.00148051
714	陈健, 王艺杰, 胡正华, 王亚萍, 陈书涛, 胡冰冰, ... & 李凯丽. (2017). 增温和降水减少对冬小麦和大豆生长季土壤氮素的影响. 生态环境学报, 26(7), 1107-1113. Chen Jian, Wang Yijie, Hu Zhenghua, Wang Yaping, Chen Shutao, Hu Bingbing, ... & Li Kaili. (2017). Effects of temperature increase and precipitation reduction on soil nitrogen in the winter wheat and soybean growing season. Journal of Eco-Environment, 26 (7), 1107-1113.	Nanjing, Jiangsu, China	Cropland	32.21 N	118.72 E	15.6	1100	3	Reduced Precipitation	mm	-0	-330	TN	g/kg	0.85	0.0189	0.86	0.422	1	1.01176	0.011696	0.0804262
715	陈健, 王艺杰, 胡正华, 王亚萍, 陈书涛, 胡冰冰, ... & 李凯丽. (2017). 增温和降水减少对冬小麦和大豆生长季土壤氮素的影响. 生态环境学报, 26(7), 1107-1113. Chen Jian, Wang Yijie, Hu Zhenghua, Wang Yaping, Chen Shutao, Hu Bingbing, ... & Li Kaili. (2017). Effects of temperature increase and precipitation reduction on soil nitrogen in the winter wheat and soybean growing season. Journal of Eco-Environment, 26 (7), 1107-1113.	Nanjing, Jiangsu, China	Cropland	32.21 N	118.72 E	15.6	1100	3	Warming+Reduced Precipitation	℃+mm	+0+-0	+2+-330	TN	g/kg	0.85	0.0189	0.87	0.356	1	1.02353	0.0232569	0.0559784
716	陈健, 王艺杰, 胡正华, 王亚萍, 陈书涛, 胡冰冰, ... & 李凯丽. (2017). 增温和降水减少对冬小麦和大豆生长季土壤氮素的影响. 生态环境学报, 26(7), 1107-1113. Chen Jian, Wang Yijie, Hu Zhenghua, Wang Yaping, Chen Shutao, Hu Bingbing, ... & Li Kaili. (2017). Effects of temperature increase and precipitation reduction on soil nitrogen in the winter wheat and soybean growing season. Journal of Eco-Environment, 26 (7), 1107-1113.	Nanjing, Jiangsu, China	Cropland	32.21 N	118.72 E	15.6	1100	3	Warming	℃	+0	+2.0	TN	g/kg	0.73	0.018	0.8	0.311	1	1.09589	0.0915672	0.0505782
717	陈健, 王艺杰, 胡正华, 王亚萍, 陈书涛, 胡冰冰, ... & 李凯丽. (2017). 增温和降水减少对冬小麦和大豆生长季土壤氮素的影响. 生态环境学报, 26(7), 1107-1113. Chen Jian, Wang Yijie, Hu Zhenghua, Wang Yaping, Chen Shutao, Hu Bingbing, ... & Li Kaili. (2017). Effects of temperature increase and precipitation reduction on soil nitrogen in the winter wheat and soybean growing season. Journal of Eco-Environment, 26 (7), 1107-1113.	Nanjing, Jiangsu, China	Cropland	32.21 N	118.72 E	15.6	1100	3	Reduced Precipitation	mm	-0	-330	TN	g/kg	0.73	0.018	0.795	0.0133	1	1.08904	0.0852976	0.000295957
718	陈健, 王艺杰, 胡正华, 王亚萍, 陈书涛, 胡冰冰, ... & 李凯丽. (2017). 增温和降水减少对冬小麦和大豆生长季土壤氮素的影响. 生态环境学报, 26(7), 1107-1113. Chen Jian, Wang Yijie, Hu Zhenghua, Wang Yaping, Chen Shutao, Hu Bingbing, ... & Li Kaili. (2017). Effects of temperature increase and precipitation reduction on soil nitrogen in the winter wheat and soybean growing season. Journal of Eco-Environment, 26 (7), 1107-1113.	Nanjing, Jiangsu, China	Cropland	32.21 N	118.72 E	15.6	1100	3	Warming+Reduced Precipitation	℃+mm	+0+-0	+2+-330	TN	g/kg	0.73	0.018	0.78	0.056	1	1.06849	0.0662494	0.00192083
719	陈健, 王艺杰, 胡正华, 王亚萍, 陈书涛, 胡冰冰, ... & 李凯丽. (2017). 增温和降水减少对冬小麦和大豆生长季土壤氮素的影响. 生态环境学报, 26(7), 1107-1113. Chen Jian, Wang Yijie, Hu Zhenghua, Wang Yaping, Chen Shutao, Hu Bingbing, ... & Li Kaili. (2017). Effects of temperature increase and precipitation reduction on soil nitrogen in the winter wheat and soybean growing season. Journal of Eco-Environment, 26 (7), 1107-1113.	Nanjing, Jiangsu, China	Cropland	32.21 N	118.72 E	15.6	1100	3	Warming	℃	+0	+2.0	TN	g/kg	0.69	0.129	0.77	0.0178	1	1.11594	0.109699	0.011829
720	陈健, 王艺杰, 胡正华, 王亚萍, 陈书涛, 胡冰冰, ... & 李凯丽. (2017). 增温和降水减少对冬小麦和大豆生长季土壤氮素的影响. 生态环境学报, 26(7), 1107-1113. Chen Jian, Wang Yijie, Hu Zhenghua, Wang Yaping, Chen Shutao, Hu Bingbing, ... & Li Kaili. (2017). Effects of temperature increase and precipitation reduction on soil nitrogen in the winter wheat and soybean growing season. Journal of Eco-Environment, 26 (7), 1107-1113.	Nanjing, Jiangsu, China	Cropland	32.21 N	118.72 E	15.6	1100	3	Reduced Precipitation	mm	-0	-330	TN	g/kg	0.69	0.129	0.76	0.056	1	1.10145	0.0966268	0.0134607
721	陈健, 王艺杰, 胡正华, 王亚萍, 陈书涛, 胡冰冰, ... & 李凯丽. (2017). 增温和降水减少对冬小麦和大豆生长季土壤氮素的影响. 生态环境学报, 26(7), 1107-1113. Chen Jian, Wang Yijie, Hu Zhenghua, Wang Yaping, Chen Shutao, Hu Bingbing, ... & Li Kaili. (2017). Effects of temperature increase and precipitation reduction on soil nitrogen in the winter wheat and soybean growing season. Journal of Eco-Environment, 26 (7), 1107-1113.	Nanjing, Jiangsu, China	Cropland	32.21 N	118.72 E	15.6	1100	3	Warming+Reduced Precipitation	℃+mm	+0+-0	+2+-330	TN	g/kg	0.69	0.129	0.74	0.0289	1	1.07246	0.0699586	0.0121593
722	张俊俊. (2017). 秦岭山地森林和草甸生态系统土壤碳氮动态特征及其对气候变化的响应. 博士学位论文, 西北农林科技大学. Junjun Zhang. (2017). Dynamic characteristics of soil carbon and nitrogen in forest and meadow ecosystems in the Qinling Mountains and their responses to climate change. PhD dissertation, Northwest A & F University.	Qinling Forest Ecosystem National Field Observatory, Shannxi, China	Forest	33.30 N	108.35 E	8-12	1130	3	Warming	℃	+0	+2.7	SOC	g/kg	25.5	0.15	51.5	0.29	1.5	2.01961	0.702903	2.21037e-05
723	张俊俊. (2017). 秦岭山地森林和草甸生态系统土壤碳氮动态特征及其对气候变化的响应. 博士学位论文, 西北农林科技大学. Junjun Zhang. (2017). Dynamic characteristics of soil carbon and nitrogen in forest and meadow ecosystems in the Qinling Mountains and their responses to climate change. PhD dissertation, Northwest A & F University.	Qinling Forest Ecosystem National Field Observatory, Shannxi, China	Forest	33.30 N	108.35 E	8-12	1130	3	Reduced Precipitation	mm	-0	-339	SOC	g/kg	25.5	0.15	31.5	0.1	1.5	1.23529	0.211309	1.48934e-05
724	张俊俊. (2017). 秦岭山地森林和草甸生态系统土壤碳氮动态特征及其对气候变化的响应. 博士学位论文, 西北农林科技大学. Junjun Zhang. (2017). Dynamic characteristics of soil carbon and nitrogen in forest and meadow ecosystems in the Qinling Mountains and their responses to climate change. PhD dissertation, Northwest A & F University.	Qinling Forest Ecosystem National Field Observatory, Shannxi, China	Forest	33.30 N	108.35 E	8-12	1130	3	Warming+Reduced Precipitation	℃+mm	+0+-0	+2.7+-339	SOC	g/kg	25.5	0.15	39	0.86	1.5	1.52941	0.424883	0.00017362
725	张俊俊. (2017). 秦岭山地森林和草甸生态系统土壤碳氮动态特征及其对气候变化的响应. 博士学位论文, 西北农林科技大学. Junjun Zhang. (2017). Dynamic characteristics of soil carbon and nitrogen in forest and meadow ecosystems in the Qinling Mountains and their responses to climate change. PhD dissertation, Northwest A & F University.	Qinling Forest Ecosystem National Field Observatory, Shannxi, China	Forest	33.30 N	108.35 E	8-12	1130	3	Warming	℃	+0	+2.7	SOC	g/kg	22	0.43	35.5	0.12	1.5	1.61364	0.47849	0.00013115
726	张俊俊. (2017). 秦岭山地森林和草甸生态系统土壤碳氮动态特征及其对气候变化的响应. 博士学位论文, 西北农林科技大学. Junjun Zhang. (2017). Dynamic characteristics of soil carbon and nitrogen in forest and meadow ecosystems in the Qinling Mountains and their responses to climate change. PhD dissertation, Northwest A & F University.	Qinling Forest Ecosystem National Field Observatory, Shannxi, China	Forest	33.30 N	108.35 E	8-12	1130	3	Reduced Precipitation	mm	-0	-339	SOC	g/kg	22	0.43	58.5	0.43	1.5	2.65909	0.977984	0.000145351
727	张俊俊. (2017). 秦岭山地森林和草甸生态系统土壤碳氮动态特征及其对气候变化的响应. 博士学位论文, 西北农林科技大学. Junjun Zhang. (2017). Dynamic characteristics of soil carbon and nitrogen in forest and meadow ecosystems in the Qinling Mountains and their responses to climate change. PhD dissertation, Northwest A & F University.	Qinling Forest Ecosystem National Field Observatory, Shannxi, China	Forest	33.30 N	108.35 E	8-12	1130	3	Warming+Reduced Precipitation	℃+mm	+0+-0	+2.7+-339	SOC	g/kg	22	0.43	49.5	1	1.5	2.25	0.81093	0.000263382
728	张俊俊. (2017). 秦岭山地森林和草甸生态系统土壤碳氮动态特征及其对气候变化的响应. 博士学位论文, 西北农林科技大学. Junjun Zhang. (2017). Dynamic characteristics of soil carbon and nitrogen in forest and meadow ecosystems in the Qinling Mountains and their responses to climate change. PhD dissertation, Northwest A & F University.	Qinling Forest Ecosystem National Field Observatory, Shannxi, China	Forest	33.30 N	108.35 E	8-12	1130	3	Warming	℃	+0	+2.7	SOC	g/kg	50	0.06	61	0.92	1.5	1.22	0.198851	7.63019e-05
729	张俊俊. (2017). 秦岭山地森林和草甸生态系统土壤碳氮动态特征及其对气候变化的响应. 博士学位论文, 西北农林科技大学. Junjun Zhang. (2017). Dynamic characteristics of soil carbon and nitrogen in forest and meadow ecosystems in the Qinling Mountains and their responses to climate change. PhD dissertation, Northwest A & F University.	Qinling Forest Ecosystem National Field Observatory, Shannxi, China	Forest	33.30 N	108.35 E	8-12	1130	3	Reduced Precipitation	mm	-0	-339	SOC	g/kg	50	0.06	55	0.37	1.5	1.1	0.0953102	1.55654e-05
730	张俊俊. (2017). 秦岭山地森林和草甸生态系统土壤碳氮动态特征及其对气候变化的响应. 博士学位论文, 西北农林科技大学. Junjun Zhang. (2017). Dynamic characteristics of soil carbon and nitrogen in forest and meadow ecosystems in the Qinling Mountains and their responses to climate change. PhD dissertation, Northwest A & F University.	Qinling Forest Ecosystem National Field Observatory, Shannxi, China	Forest	33.30 N	108.35 E	8-12	1130	3	Warming+Reduced Precipitation	℃+mm	+0+-0	+2.7+-339	SOC	g/kg	50	0.06	53.5	0.12	1.5	1.07	0.0676586	2.157e-06
731	张俊俊. (2017). 秦岭山地森林和草甸生态系统土壤碳氮动态特征及其对气候变化的响应. 博士学位论文, 西北农林科技大学. Junjun Zhang. (2017). Dynamic characteristics of soil carbon and nitrogen in forest and meadow ecosystems in the Qinling Mountains and their responses to climate change. PhD dissertation, Northwest A & F University.	Qinling Forest Ecosystem National Field Observatory, Shannxi, China	Forest	33.30 N	108.35 E	8-12	1130	3	Warming	℃	+0	+2.7	SOC	g/kg	46.5	0.14	60	0.18	1.5	1.29032	0.254892	6.02154e-06
732	张俊俊. (2017). 秦岭山地森林和草甸生态系统土壤碳氮动态特征及其对气候变化的响应. 博士学位论文, 西北农林科技大学. Junjun Zhang. (2017). Dynamic characteristics of soil carbon and nitrogen in forest and meadow ecosystems in the Qinling Mountains and their responses to climate change. PhD dissertation, Northwest A & F University.	Qinling Forest Ecosystem National Field Observatory, Shannxi, China	Forest	33.30 N	108.35 E	8-12	1130	3	Reduced Precipitation	mm	-0	-339	SOC	g/kg	46.5	0.14	52	0.12	1.5	1.11828	0.111791	4.79669e-06
733	张俊俊. (2017). 秦岭山地森林和草甸生态系统土壤碳氮动态特征及其对气候变化的响应. 博士学位论文, 西北农林科技大学. Junjun Zhang. (2017). Dynamic characteristics of soil carbon and nitrogen in forest and meadow ecosystems in the Qinling Mountains and their responses to climate change. PhD dissertation, Northwest A & F University.	Qinling Forest Ecosystem National Field Observatory, Shannxi, China	Forest	33.30 N	108.35 E	8-12	1130	3	Warming+Reduced Precipitation	℃+mm	+0+-0	+2.7+-339	SOC	g/kg	46.5	0.14	39.5	0.71	1.5	0.849462	-0.163152	0.000110718
734	张俊俊. (2017). 秦岭山地森林和草甸生态系统土壤碳氮动态特征及其对气候变化的响应. 博士学位论文, 西北农林科技大学. Junjun Zhang. (2017). Dynamic characteristics of soil carbon and nitrogen in forest and meadow ecosystems in the Qinling Mountains and their responses to climate change. PhD dissertation, Northwest A & F University.	Qinling Forest Ecosystem National Field Observatory, Shannxi, China	Forest	33.30 N	108.35 E	8-12	1130	3	Warming	℃	+0	+2.7	SOC	g/kg	25	0.38	16.5	0.59	1.5	0.66	-0.415515	0.000503215
735	张俊俊. (2017). 秦岭山地森林和草甸生态系统土壤碳氮动态特征及其对气候变化的响应. 博士学位论文, 西北农林科技大学. Junjun Zhang. (2017). Dynamic characteristics of soil carbon and nitrogen in forest and meadow ecosystems in the Qinling Mountains and their responses to climate change. PhD dissertation, Northwest A & F University.	Qinling Forest Ecosystem National Field Observatory, Shannxi, China	Forest	33.30 N	108.35 E	8-12	1130	3	Reduced Precipitation	mm	-0	-339	SOC	g/kg	25	0.38	26.5	0.6	1.5	1.06	0.0582689	0.000247893
736	张俊俊. (2017). 秦岭山地森林和草甸生态系统土壤碳氮动态特征及其对气候变化的响应. 博士学位论文, 西北农林科技大学. Junjun Zhang. (2017). Dynamic characteristics of soil carbon and nitrogen in forest and meadow ecosystems in the Qinling Mountains and their responses to climate change. PhD dissertation, Northwest A & F University.	Qinling Forest Ecosystem National Field Observatory, Shannxi, China	Forest	33.30 N	108.35 E	8-12	1130	3	Warming+Reduced Precipitation	℃+mm	+0+-0	+2.7+-339	SOC	g/kg	25	0.38	32.5	0.65	1.5	1.3	0.262364	0.000210347
737	张俊俊. (2017). 秦岭山地森林和草甸生态系统土壤碳氮动态特征及其对气候变化的响应. 博士学位论文, 西北农林科技大学. Junjun Zhang. (2017). Dynamic characteristics of soil carbon and nitrogen in forest and meadow ecosystems in the Qinling Mountains and their responses to climate change. PhD dissertation, Northwest A & F University.	Qinling Forest Ecosystem National Field Observatory, Shannxi, China	Forest	33.30 N	108.35 E	8-12	1130	3	Warming	℃	+0	+2.7	SOC	g/kg	25	0.25	20.3	0.9	1.5	0.812	-0.208255	0.00068853
738	张俊俊. (2017). 秦岭山地森林和草甸生态系统土壤碳氮动态特征及其对气候变化的响应. 博士学位论文, 西北农林科技大学. Junjun Zhang. (2017). Dynamic characteristics of soil carbon and nitrogen in forest and meadow ecosystems in the Qinling Mountains and their responses to climate change. PhD dissertation, Northwest A & F University.	Qinling Forest Ecosystem National Field Observatory, Shannxi, China	Forest	33.30 N	108.35 E	8-12	1130	3	Reduced Precipitation	mm	-0	-339	SOC	g/kg	25	0.25	36	0.7	1.5	1.44	0.364643	0.000159362
739	张俊俊. (2017). 秦岭山地森林和草甸生态系统土壤碳氮动态特征及其对气候变化的响应. 博士学位论文, 西北农林科技大学. Junjun Zhang. (2017). Dynamic characteristics of soil carbon and nitrogen in forest and meadow ecosystems in the Qinling Mountains and their responses to climate change. PhD dissertation, Northwest A & F University.	Qinling Forest Ecosystem National Field Observatory, Shannxi, China	Forest	33.30 N	108.35 E	8-12	1130	3	Warming+Reduced Precipitation	℃+mm	+0+-0	+2.7+-339	SOC	g/kg	25	0.25	23.5	1.02	1.5	0.94	-0.0618754	0.00066131
740	张俊俊. (2017). 秦岭山地森林和草甸生态系统土壤碳氮动态特征及其对气候变化的响应. 博士学位论文, 西北农林科技大学. Junjun Zhang. (2017). Dynamic characteristics of soil carbon and nitrogen in forest and meadow ecosystems in the Qinling Mountains and their responses to climate change. PhD dissertation, Northwest A & F University.	Qinling Forest Ecosystem National Field Observatory, Shannxi, China	Forest	33.30 N	108.35 E	8-12	1130	3	Warming	℃	+0	+2.7	SOC	g/kg	36.5	0.64	25.5	0.85	1.5	0.69863	-0.358634	0.000472854
741	张俊俊. (2017). 秦岭山地森林和草甸生态系统土壤碳氮动态特征及其对气候变化的响应. 博士学位论文, 西北农林科技大学. Junjun Zhang. (2017). Dynamic characteristics of soil carbon and nitrogen in forest and meadow ecosystems in the Qinling Mountains and their responses to climate change. PhD dissertation, Northwest A & F University.	Qinling Forest Ecosystem National Field Observatory, Shannxi, China	Forest	33.30 N	108.35 E	8-12	1130	3	Reduced Precipitation	mm	-0	-339	SOC	g/kg	36.5	0.64	33.8	0.3	1.5	0.926027	-0.0768515	0.000128743
742	张俊俊. (2017). 秦岭山地森林和草甸生态系统土壤碳氮动态特征及其对气候变化的响应. 博士学位论文, 西北农林科技大学. Junjun Zhang. (2017). Dynamic characteristics of soil carbon and nitrogen in forest and meadow ecosystems in the Qinling Mountains and their responses to climate change. PhD dissertation, Northwest A & F University.	Qinling Forest Ecosystem National Field Observatory, Shannxi, China	Forest	33.30 N	108.35 E	8-12	1130	3	Warming+Reduced Precipitation	℃+mm	+0+-0	+2.7+-339	SOC	g/kg	36.5	0.64	43.8	0.42	1.5	1.2	0.182322	0.000133133
743	张俊俊. (2017). 秦岭山地森林和草甸生态系统土壤碳氮动态特征及其对气候变化的响应. 博士学位论文, 西北农林科技大学. Junjun Zhang. (2017). Dynamic characteristics of soil carbon and nitrogen in forest and meadow ecosystems in the Qinling Mountains and their responses to climate change. PhD dissertation, Northwest A & F University.	Qinling Forest Ecosystem National Field Observatory, Shannxi, China	Forest	33.30 N	108.35 E	8-12	1130	3	Warming	℃	+0	+2.7	SOC	g/kg	28.5	0.26	17.5	0.65	1.5	0.614035	-0.487703	0.000487606
744	张俊俊. (2017). 秦岭山地森林和草甸生态系统土壤碳氮动态特征及其对气候变化的响应. 博士学位论文, 西北农林科技大学. Junjun Zhang. (2017). Dynamic characteristics of soil carbon and nitrogen in forest and meadow ecosystems in the Qinling Mountains and their responses to climate change. PhD dissertation, Northwest A & F University.	Qinling Forest Ecosystem National Field Observatory, Shannxi, China	Forest	33.30 N	108.35 E	8-12	1130	3	Reduced Precipitation	mm	-0	-339	SOC	g/kg	28.5	0.26	28.5	0.7	1.5	1	0	0.000228829
745	张俊俊. (2017). 秦岭山地森林和草甸生态系统土壤碳氮动态特征及其对气候变化的响应. 博士学位论文, 西北农林科技大学. Junjun Zhang. (2017). Dynamic characteristics of soil carbon and nitrogen in forest and meadow ecosystems in the Qinling Mountains and their responses to climate change. PhD dissertation, Northwest A & F University.	Qinling Forest Ecosystem National Field Observatory, Shannxi, China	Forest	33.30 N	108.35 E	8-12	1130	3	Warming+Reduced Precipitation	℃+mm	+0+-0	+2.7+-339	SOC	g/kg	28.5	0.26	11.8	0.27	1.5	0.414035	-0.881805	0.000202261
746	张俊俊. (2017). 秦岭山地森林和草甸生态系统土壤碳氮动态特征及其对气候变化的响应. 博士学位论文, 西北农林科技大学. Junjun Zhang. (2017). Dynamic characteristics of soil carbon and nitrogen in forest and meadow ecosystems in the Qinling Mountains and their responses to climate change. PhD dissertation, Northwest A & F University.	Qinling Forest Ecosystem National Field Observatory, Shannxi, China	Grassland	33.30 N	108.35 E	8-12	1130	3	Warming	℃	+0	+2.7	SOC	g/kg	22.3	1	23.8	0.8	1.5	1.06726	0.0650989	0.00104692
747	张俊俊. (2017). 秦岭山地森林和草甸生态系统土壤碳氮动态特征及其对气候变化的响应. 博士学位论文, 西北农林科技大学. Junjun Zhang. (2017). Dynamic characteristics of soil carbon and nitrogen in forest and meadow ecosystems in the Qinling Mountains and their responses to climate change. PhD dissertation, Northwest A & F University.	Qinling Forest Ecosystem National Field Observatory, Shannxi, China	Grassland	33.30 N	108.35 E	8-12	1130	3	Reduced Precipitation	mm	-0	-339	SOC	g/kg	22.3	1	33.5	0.64	1.5	1.50224	0.406959	0.00079196
748	张俊俊. (2017). 秦岭山地森林和草甸生态系统土壤碳氮动态特征及其对气候变化的响应. 博士学位论文, 西北农林科技大学. Junjun Zhang. (2017). Dynamic characteristics of soil carbon and nitrogen in forest and meadow ecosystems in the Qinling Mountains and their responses to climate change. PhD dissertation, Northwest A & F University.	Qinling Forest Ecosystem National Field Observatory, Shannxi, China	Grassland	33.30 N	108.35 E	8-12	1130	3	Warming+Reduced Precipitation	℃+mm	+0+-0	+2.7+-339	SOC	g/kg	22.3	1	23.8	0.7	1.5	1.06726	0.0650989	0.00095865
749	张俊俊. (2017). 秦岭山地森林和草甸生态系统土壤碳氮动态特征及其对气候变化的响应. 博士学位论文, 西北农林科技大学. Junjun Zhang. (2017). Dynamic characteristics of soil carbon and nitrogen in forest and meadow ecosystems in the Qinling Mountains and their responses to climate change. PhD dissertation, Northwest A & F University.	Qinling Forest Ecosystem National Field Observatory, Shannxi, China	Grassland	33.30 N	108.35 E	8-12	1130	3	Warming	℃	+0	+2.7	SOC	g/kg	42.8	1.02	27	0.71	1.5	0.630841	-0.460701	0.000419816
750	张俊俊. (2017). 秦岭山地森林和草甸生态系统土壤碳氮动态特征及其对气候变化的响应. 博士学位论文, 西北农林科技大学. Junjun Zhang. (2017). Dynamic characteristics of soil carbon and nitrogen in forest and meadow ecosystems in the Qinling Mountains and their responses to climate change. PhD dissertation, Northwest A & F University.	Qinling Forest Ecosystem National Field Observatory, Shannxi, China	Grassland	33.30 N	108.35 E	8-12	1130	3	Reduced Precipitation	mm	-0	-339	SOC	g/kg	42.8	1.02	20	0.68	1.5	0.46729	-0.760806	0.000574651
751	张俊俊. (2017). 秦岭山地森林和草甸生态系统土壤碳氮动态特征及其对气候变化的响应. 博士学位论文, 西北农林科技大学. Junjun Zhang. (2017). Dynamic characteristics of soil carbon and nitrogen in forest and meadow ecosystems in the Qinling Mountains and their responses to climate change. PhD dissertation, Northwest A & F University.	Qinling Forest Ecosystem National Field Observatory, Shannxi, China	Grassland	33.30 N	108.35 E	8-12	1130	3	Warming+Reduced Precipitation	℃+mm	+0+-0	+2.7+-339	SOC	g/kg	42.8	1.02	27.5	0.82	1.5	0.642523	-0.442352	0.000485693
752	张俊俊. (2017). 秦岭山地森林和草甸生态系统土壤碳氮动态特征及其对气候变化的响应. 博士学位论文, 西北农林科技大学. Junjun Zhang. (2017). Dynamic characteristics of soil carbon and nitrogen in forest and meadow ecosystems in the Qinling Mountains and their responses to climate change. PhD dissertation, Northwest A & F University.	Qinling Forest Ecosystem National Field Observatory, Shannxi, China	Grassland	33.30 N	108.35 E	8-12	1130	3	Warming	℃	+0	+2.7	SOC	g/kg	28	0.65	26.9	0.88	1.5	0.960714	-0.0400782	0.000536364
753	张俊俊. (2017). 秦岭山地森林和草甸生态系统土壤碳氮动态特征及其对气候变化的响应. 博士学位论文, 西北农林科技大学. Junjun Zhang. (2017). Dynamic characteristics of soil carbon and nitrogen in forest and meadow ecosystems in the Qinling Mountains and their responses to climate change. PhD dissertation, Northwest A & F University.	Qinling Forest Ecosystem National Field Observatory, Shannxi, China	Grassland	33.30 N	108.35 E	8-12	1130	3	Reduced Precipitation	mm	-0	-339	SOC	g/kg	28	0.65	23.8	0.71	1.5	0.85	-0.162519	0.000476282
754	张俊俊. (2017). 秦岭山地森林和草甸生态系统土壤碳氮动态特征及其对气候变化的响应. 博士学位论文, 西北农林科技大学. Junjun Zhang. (2017). Dynamic characteristics of soil carbon and nitrogen in forest and meadow ecosystems in the Qinling Mountains and their responses to climate change. PhD dissertation, Northwest A & F University.	Qinling Forest Ecosystem National Field Observatory, Shannxi, China	Grassland	33.30 N	108.35 E	8-12	1130	3	Warming+Reduced Precipitation	℃+mm	+0+-0	+2.7+-339	SOC	g/kg	28	0.65	32.6	0.29	1.5	1.16429	0.152108	0.000206012
755	张俊俊. (2017). 秦岭山地森林和草甸生态系统土壤碳氮动态特征及其对气候变化的响应. 博士学位论文, 西北农林科技大学. Junjun Zhang. (2017). Dynamic characteristics of soil carbon and nitrogen in forest and meadow ecosystems in the Qinling Mountains and their responses to climate change. PhD dissertation, Northwest A & F University.	Qinling Forest Ecosystem National Field Observatory, Shannxi, China	Forest	33.30 N	108.35 E	8-12	1130	3	Warming	℃	+0	+2.7	TN	g/kg	1.65	0.01	3.5	0.008	1.5	2.12121	0.751988	1.39851e-05
756	张俊俊. (2017). 秦岭山地森林和草甸生态系统土壤碳氮动态特征及其对气候变化的响应. 博士学位论文, 西北农林科技大学. Junjun Zhang. (2017). Dynamic characteristics of soil carbon and nitrogen in forest and meadow ecosystems in the Qinling Mountains and their responses to climate change. PhD dissertation, Northwest A & F University.	Qinling Forest Ecosystem National Field Observatory, Shannxi, China	Forest	33.30 N	108.35 E	8-12	1130	3	Reduced Precipitation	mm	-0	-339	TN	g/kg	1.66	0.01	2.37	0.006	1.5	1.42771	0.356072	1.4233e-05
757	张俊俊. (2017). 秦岭山地森林和草甸生态系统土壤碳氮动态特征及其对气候变化的响应. 博士学位论文, 西北农林科技大学. Junjun Zhang. (2017). Dynamic characteristics of soil carbon and nitrogen in forest and meadow ecosystems in the Qinling Mountains and their responses to climate change. PhD dissertation, Northwest A & F University.	Qinling Forest Ecosystem National Field Observatory, Shannxi, China	Forest	33.30 N	108.35 E	8-12	1130	3	Warming+Reduced Precipitation	℃+mm	+0+-0	+2.7+-339	TN	g/kg	1.67	0.01	2.8	0.012	1.5	1.67665	0.516796	1.80746e-05
758	张俊俊. (2017). 秦岭山地森林和草甸生态系统土壤碳氮动态特征及其对气候变化的响应. 博士学位论文, 西北农林科技大学. Junjun Zhang. (2017). Dynamic characteristics of soil carbon and nitrogen in forest and meadow ecosystems in the Qinling Mountains and their responses to climate change. PhD dissertation, Northwest A & F University.	Qinling Forest Ecosystem National Field Observatory, Shannxi, China	Forest	33.30 N	108.35 E	8-12	1130	3	Warming	℃	+0	+2.7	TN	g/kg	1.8	0.01	4	0.018	1.5	2.22222	0.798508	1.70381e-05
759	张俊俊. (2017). 秦岭山地森林和草甸生态系统土壤碳氮动态特征及其对气候变化的响应. 博士学位论文, 西北农林科技大学. Junjun Zhang. (2017). Dynamic characteristics of soil carbon and nitrogen in forest and meadow ecosystems in the Qinling Mountains and their responses to climate change. PhD dissertation, Northwest A & F University.	Qinling Forest Ecosystem National Field Observatory, Shannxi, China	Forest	33.30 N	108.35 E	8-12	1130	3	Reduced Precipitation	mm	-0	-339	TN	g/kg	1.8	0.01	4	0.015	1.5	2.22222	0.798508	1.49756e-05
760	张俊俊. (2017). 秦岭山地森林和草甸生态系统土壤碳氮动态特征及其对气候变化的响应. 博士学位论文, 西北农林科技大学. Junjun Zhang. (2017). Dynamic characteristics of soil carbon and nitrogen in forest and meadow ecosystems in the Qinling Mountains and their responses to climate change. PhD dissertation, Northwest A & F University.	Qinling Forest Ecosystem National Field Observatory, Shannxi, China	Forest	33.30 N	108.35 E	8-12	1130	3	Warming+Reduced Precipitation	℃+mm	+0+-0	+2.7+-339	TN	g/kg	1.8	0.01	3.18	0.024	1.5	1.76667	0.569095	2.92747e-05
761	张俊俊. (2017). 秦岭山地森林和草甸生态系统土壤碳氮动态特征及其对气候变化的响应. 博士学位论文, 西北农林科技大学. Junjun Zhang. (2017). Dynamic characteristics of soil carbon and nitrogen in forest and meadow ecosystems in the Qinling Mountains and their responses to climate change. PhD dissertation, Northwest A & F University.	Qinling Forest Ecosystem National Field Observatory, Shannxi, China	Forest	33.30 N	108.35 E	8-12	1130	3	Warming	℃	+0	+2.7	TN	g/kg	3.55	0.018	3.75	0.017	1.5	1.05634	0.0548082	1.54201e-05
762	张俊俊. (2017). 秦岭山地森林和草甸生态系统土壤碳氮动态特征及其对气候变化的响应. 博士学位论文, 西北农林科技大学. Junjun Zhang. (2017). Dynamic characteristics of soil carbon and nitrogen in forest and meadow ecosystems in the Qinling Mountains and their responses to climate change. PhD dissertation, Northwest A & F University.	Qinling Forest Ecosystem National Field Observatory, Shannxi, China	Forest	33.30 N	108.35 E	8-12	1130	3	Reduced Precipitation	mm	-0	-339	TN	g/kg	3.55	0.018	3.3	0.03	1.5	0.929577	-0.0730251	3.61179e-05
763	张俊俊. (2017). 秦岭山地森林和草甸生态系统土壤碳氮动态特征及其对气候变化的响应. 博士学位论文, 西北农林科技大学. Junjun Zhang. (2017). Dynamic characteristics of soil carbon and nitrogen in forest and meadow ecosystems in the Qinling Mountains and their responses to climate change. PhD dissertation, Northwest A & F University.	Qinling Forest Ecosystem National Field Observatory, Shannxi, China	Forest	33.30 N	108.35 E	8-12	1130	3	Warming+Reduced Precipitation	℃+mm	+0+-0	+2.7+-339	TN	g/kg	3.55	0.018	3.42	0.026	1.5	0.96338	-0.0373071	2.78349e-05
764	张俊俊. (2017). 秦岭山地森林和草甸生态系统土壤碳氮动态特征及其对气候变化的响应. 博士学位论文, 西北农林科技大学. Junjun Zhang. (2017). Dynamic characteristics of soil carbon and nitrogen in forest and meadow ecosystems in the Qinling Mountains and their responses to climate change. PhD dissertation, Northwest A & F University.	Qinling Forest Ecosystem National Field Observatory, Shannxi, China	Forest	33.30 N	108.35 E	8-12	1130	3	Warming	℃	+0	+2.7	TN	g/kg	3.18	0.038	3.68	0.024	1.5	1.15723	0.146032	6.1776e-05
765	张俊俊. (2017). 秦岭山地森林和草甸生态系统土壤碳氮动态特征及其对气候变化的响应. 博士学位论文, 西北农林科技大学. Junjun Zhang. (2017). Dynamic characteristics of soil carbon and nitrogen in forest and meadow ecosystems in the Qinling Mountains and their responses to climate change. PhD dissertation, Northwest A & F University.	Qinling Forest Ecosystem National Field Observatory, Shannxi, China	Forest	33.30 N	108.35 E	8-12	1130	3	Reduced Precipitation	mm	-0	-339	TN	g/kg	3.18	0.038	3.3	0.059	1.5	1.03774	0.0370413	0.000154149
766	张俊俊. (2017). 秦岭山地森林和草甸生态系统土壤碳氮动态特征及其对气候变化的响应. 博士学位论文, 西北农林科技大学. Junjun Zhang. (2017). Dynamic characteristics of soil carbon and nitrogen in forest and meadow ecosystems in the Qinling Mountains and their responses to climate change. PhD dissertation, Northwest A & F University.	Qinling Forest Ecosystem National Field Observatory, Shannxi, China	Forest	33.30 N	108.35 E	8-12	1130	3	Warming+Reduced Precipitation	℃+mm	+0+-0	+2.7+-339	TN	g/kg	3.18	0.038	2.52	0.042	1.5	0.792453	-0.232622	0.000140191
767	张俊俊. (2017). 秦岭山地森林和草甸生态系统土壤碳氮动态特征及其对气候变化的响应. 博士学位论文, 西北农林科技大学. Junjun Zhang. (2017). Dynamic characteristics of soil carbon and nitrogen in forest and meadow ecosystems in the Qinling Mountains and their responses to climate change. PhD dissertation, Northwest A & F University.	Qinling Forest Ecosystem National Field Observatory, Shannxi, China	Forest	33.30 N	108.35 E	8-12	1130	3	Warming	℃	+0	+2.7	TN	g/kg	1.8	0.002	1.05	0.001	1.5	0.583333	-0.538997	7.13866e-07
768	张俊俊. (2017). 秦岭山地森林和草甸生态系统土壤碳氮动态特征及其对气候变化的响应. 博士学位论文, 西北农林科技大学. Junjun Zhang. (2017). Dynamic characteristics of soil carbon and nitrogen in forest and meadow ecosystems in the Qinling Mountains and their responses to climate change. PhD dissertation, Northwest A & F University.	Qinling Forest Ecosystem National Field Observatory, Shannxi, China	Forest	33.30 N	108.35 E	8-12	1130	3	Reduced Precipitation	mm	-0	-339	TN	g/kg	1.8	0.002	1.63	0.035	1.5	0.905556	-0.0992067	0.000154099
769	张俊俊. (2017). 秦岭山地森林和草甸生态系统土壤碳氮动态特征及其对气候变化的响应. 博士学位论文, 西北农林科技大学. Junjun Zhang. (2017). Dynamic characteristics of soil carbon and nitrogen in forest and meadow ecosystems in the Qinling Mountains and their responses to climate change. PhD dissertation, Northwest A & F University.	Qinling Forest Ecosystem National Field Observatory, Shannxi, China	Forest	33.30 N	108.35 E	8-12	1130	3	Warming+Reduced Precipitation	℃+mm	+0+-0	+2.7+-339	TN	g/kg	1.8	0.002	2.21	0.04	1.5	1.22778	0.205206	0.000109609
770	张俊俊. (2017). 秦岭山地森林和草甸生态系统土壤碳氮动态特征及其对气候变化的响应. 博士学位论文, 西北农林科技大学. Junjun Zhang. (2017). Dynamic characteristics of soil carbon and nitrogen in forest and meadow ecosystems in the Qinling Mountains and their responses to climate change. PhD dissertation, Northwest A & F University.	Qinling Forest Ecosystem National Field Observatory, Shannxi, China	Forest	33.30 N	108.35 E	8-12	1130	3	Warming	℃	+0	+2.7	TN	g/kg	2.02	0.004	1.5	0.003	1.5	0.742574	-0.297632	2.64039e-06
771	张俊俊. (2017). 秦岭山地森林和草甸生态系统土壤碳氮动态特征及其对气候变化的响应. 博士学位论文, 西北农林科技大学. Junjun Zhang. (2017). Dynamic characteristics of soil carbon and nitrogen in forest and meadow ecosystems in the Qinling Mountains and their responses to climate change. PhD dissertation, Northwest A & F University.	Qinling Forest Ecosystem National Field Observatory, Shannxi, China	Forest	33.30 N	108.35 E	8-12	1130	3	Reduced Precipitation	mm	-0	-339	TN	g/kg	2.02	0.004	2.37	0.005	1.5	1.17327	0.159792	2.79068e-06
772	张俊俊. (2017). 秦岭山地森林和草甸生态系统土壤碳氮动态特征及其对气候变化的响应. 博士学位论文, 西北农林科技大学. Junjun Zhang. (2017). Dynamic characteristics of soil carbon and nitrogen in forest and meadow ecosystems in the Qinling Mountains and their responses to climate change. PhD dissertation, Northwest A & F University.	Qinling Forest Ecosystem National Field Observatory, Shannxi, China	Forest	33.30 N	108.35 E	8-12	1130	3	Warming+Reduced Precipitation	℃+mm	+0+-0	+2.7+-339	TN	g/kg	2.02	0.004	1.7	0.005	1.5	0.841584	-0.172469	4.19057e-06
773	张俊俊. (2017). 秦岭山地森林和草甸生态系统土壤碳氮动态特征及其对气候变化的响应. 博士学位论文, 西北农林科技大学. Junjun Zhang. (2017). Dynamic characteristics of soil carbon and nitrogen in forest and meadow ecosystems in the Qinling Mountains and their responses to climate change. PhD dissertation, Northwest A & F University.	Qinling Forest Ecosystem National Field Observatory, Shannxi, China	Forest	33.30 N	108.35 E	8-12	1130	3	Warming	℃	+0	+2.7	TN	g/kg	2.55	0.004	1.68	0.006	1.5	0.658824	-0.4173	5.0719e-06
774	张俊俊. (2017). 秦岭山地森林和草甸生态系统土壤碳氮动态特征及其对气候变化的响应. 博士学位论文, 西北农林科技大学. Junjun Zhang. (2017). Dynamic characteristics of soil carbon and nitrogen in forest and meadow ecosystems in the Qinling Mountains and their responses to climate change. PhD dissertation, Northwest A & F University.	Qinling Forest Ecosystem National Field Observatory, Shannxi, China	Forest	33.30 N	108.35 E	8-12	1130	3	Reduced Precipitation	mm	-0	-339	TN	g/kg	2.55	0.004	2.74	0.008	1.5	1.07451	0.0718646	3.66176e-06
775	张俊俊. (2017). 秦岭山地森林和草甸生态系统土壤碳氮动态特征及其对气候变化的响应. 博士学位论文, 西北农林科技大学. Junjun Zhang. (2017). Dynamic characteristics of soil carbon and nitrogen in forest and meadow ecosystems in the Qinling Mountains and their responses to climate change. PhD dissertation, Northwest A & F University.	Qinling Forest Ecosystem National Field Observatory, Shannxi, China	Forest	33.30 N	108.35 E	8-12	1130	3	Warming+Reduced Precipitation	℃+mm	+0+-0	+2.7+-339	TN	g/kg	2.55	0.004	2.55	0.006	1.5	1	0	2.66564e-06
776	张俊俊. (2017). 秦岭山地森林和草甸生态系统土壤碳氮动态特征及其对气候变化的响应. 博士学位论文, 西北农林科技大学. Junjun Zhang. (2017). Dynamic characteristics of soil carbon and nitrogen in forest and meadow ecosystems in the Qinling Mountains and their responses to climate change. PhD dissertation, Northwest A & F University.	Qinling Forest Ecosystem National Field Observatory, Shannxi, China	Forest	33.30 N	108.35 E	8-12	1130	3	Warming	℃	+0	+2.7	TN	g/kg	2.23	0.002	1.4	0.005	1.5	0.627803	-0.465529	4.51982e-06
777	张俊俊. (2017). 秦岭山地森林和草甸生态系统土壤碳氮动态特征及其对气候变化的响应. 博士学位论文, 西北农林科技大学. Junjun Zhang. (2017). Dynamic characteristics of soil carbon and nitrogen in forest and meadow ecosystems in the Qinling Mountains and their responses to climate change. PhD dissertation, Northwest A & F University.	Qinling Forest Ecosystem National Field Observatory, Shannxi, China	Forest	33.30 N	108.35 E	8-12	1130	3	Reduced Precipitation	mm	-0	-339	TN	g/kg	2.23	0.002	2.2	0.003	1.5	0.986547	-0.0135442	8.87955e-07
778	张俊俊. (2017). 秦岭山地森林和草甸生态系统土壤碳氮动态特征及其对气候变化的响应. 博士学位论文, 西北农林科技大学. Junjun Zhang. (2017). Dynamic characteristics of soil carbon and nitrogen in forest and meadow ecosystems in the Qinling Mountains and their responses to climate change. PhD dissertation, Northwest A & F University.	Qinling Forest Ecosystem National Field Observatory, Shannxi, China	Forest	33.30 N	108.35 E	8-12	1130	3	Warming+Reduced Precipitation	℃+mm	+0+-0	+2.7+-339	TN	g/kg	2.23	0.002	1.12	0.01	1.5	0.502242	-0.688673	2.68412e-05
779	张俊俊. (2017). 秦岭山地森林和草甸生态系统土壤碳氮动态特征及其对气候变化的响应. 博士学位论文, 西北农林科技大学. Junjun Zhang. (2017). Dynamic characteristics of soil carbon and nitrogen in forest and meadow ecosystems in the Qinling Mountains and their responses to climate change. PhD dissertation, Northwest A & F University.	Qinling Forest Ecosystem National Field Observatory, Shannxi, China	Grassland	33.30 N	108.35 E	8-12	1130	3	Warming	℃	+0	+2.7	TN	g/kg	2.52	0.02	2.5	0.05	1.5	0.992063	-0.00796817	0.000154329
780	张俊俊. (2017). 秦岭山地森林和草甸生态系统土壤碳氮动态特征及其对气候变化的响应. 博士学位论文, 西北农林科技大学. Junjun Zhang. (2017). Dynamic characteristics of soil carbon and nitrogen in forest and meadow ecosystems in the Qinling Mountains and their responses to climate change. PhD dissertation, Northwest A & F University.	Qinling Forest Ecosystem National Field Observatory, Shannxi, China	Grassland	33.30 N	108.35 E	8-12	1130	3	Reduced Precipitation	mm	-0	-339	TN	g/kg	2.52	0.02	3.15	0.07	1.5	1.25	0.223144	0.000185605
781	张俊俊. (2017). 秦岭山地森林和草甸生态系统土壤碳氮动态特征及其对气候变化的响应. 博士学位论文, 西北农林科技大学. Junjun Zhang. (2017). Dynamic characteristics of soil carbon and nitrogen in forest and meadow ecosystems in the Qinling Mountains and their responses to climate change. PhD dissertation, Northwest A & F University.	Qinling Forest Ecosystem National Field Observatory, Shannxi, China	Grassland	33.30 N	108.35 E	8-12	1130	3	Warming+Reduced Precipitation	℃+mm	+0+-0	+2.7+-339	TN	g/kg	2.52	0.02	2.6	0.04	1.5	1.03175	0.0312525	9.98915e-05
782	张俊俊. (2017). 秦岭山地森林和草甸生态系统土壤碳氮动态特征及其对气候变化的响应. 博士学位论文, 西北农林科技大学. Junjun Zhang. (2017). Dynamic characteristics of soil carbon and nitrogen in forest and meadow ecosystems in the Qinling Mountains and their responses to climate change. PhD dissertation, Northwest A & F University.	Qinling Forest Ecosystem National Field Observatory, Shannxi, China	Grassland	33.30 N	108.35 E	8-12	1130	3	Warming	℃	+0	+2.7	TN	g/kg	4.05	0.09	2.75	0.06	1.5	0.679012	-0.387116	0.000323287
783	张俊俊. (2017). 秦岭山地森林和草甸生态系统土壤碳氮动态特征及其对气候变化的响应. 博士学位论文, 西北农林科技大学. Junjun Zhang. (2017). Dynamic characteristics of soil carbon and nitrogen in forest and meadow ecosystems in the Qinling Mountains and their responses to climate change. PhD dissertation, Northwest A & F University.	Qinling Forest Ecosystem National Field Observatory, Shannxi, China	Grassland	33.30 N	108.35 E	8-12	1130	3	Reduced Precipitation	mm	-0	-339	TN	g/kg	4.05	0.09	2.05	0.05	1.5	0.506173	-0.680877	0.000362904
784	张俊俊. (2017). 秦岭山地森林和草甸生态系统土壤碳氮动态特征及其对气候变化的响应. 博士学位论文, 西北农林科技大学. Junjun Zhang. (2017). Dynamic characteristics of soil carbon and nitrogen in forest and meadow ecosystems in the Qinling Mountains and their responses to climate change. PhD dissertation, Northwest A & F University.	Qinling Forest Ecosystem National Field Observatory, Shannxi, China	Grassland	33.30 N	108.35 E	8-12	1130	3	Warming+Reduced Precipitation	℃+mm	+0+-0	+2.7+-339	TN	g/kg	4.05	0.09	2.8	0.08	1.5	0.691358	-0.369097	0.000436718
785	张俊俊. (2017). 秦岭山地森林和草甸生态系统土壤碳氮动态特征及其对气候变化的响应. 博士学位论文, 西北农林科技大学. Junjun Zhang. (2017). Dynamic characteristics of soil carbon and nitrogen in forest and meadow ecosystems in the Qinling Mountains and their responses to climate change. PhD dissertation, Northwest A & F University.	Qinling Forest Ecosystem National Field Observatory, Shannxi, China	Grassland	33.30 N	108.35 E	8-12	1130	3	Warming	℃	+0	+2.7	TN	g/kg	2.8	0.04	2.78	0.04	1.5	0.992857	-0.00716849	0.000137037
786	张俊俊. (2017). 秦岭山地森林和草甸生态系统土壤碳氮动态特征及其对气候变化的响应. 博士学位论文, 西北农林科技大学. Junjun Zhang. (2017). Dynamic characteristics of soil carbon and nitrogen in forest and meadow ecosystems in the Qinling Mountains and their responses to climate change. PhD dissertation, Northwest A & F University.	Qinling Forest Ecosystem National Field Observatory, Shannxi, China	Grassland	33.30 N	108.35 E	8-12	1130	3	Reduced Precipitation	mm	-0	-339	TN	g/kg	2.8	0.04	2.28	0.04	1.5	0.814286	-0.205444	0.000170623
787	张俊俊. (2017). 秦岭山地森林和草甸生态系统土壤碳氮动态特征及其对气候变化的响应. 博士学位论文, 西北农林科技大学. Junjun Zhang. (2017). Dynamic characteristics of soil carbon and nitrogen in forest and meadow ecosystems in the Qinling Mountains and their responses to climate change. PhD dissertation, Northwest A & F University.	Qinling Forest Ecosystem National Field Observatory, Shannxi, China	Grassland	33.30 N	108.35 E	8-12	1130	3	Warming+Reduced Precipitation	℃+mm	+0+-0	+2.7+-339	TN	g/kg	2.8	0.04	3.1	0.08	1.5	1.10714	0.101783	0.000290018
788	王一. (2015). 模拟土壤增温和林内减雨对暖温带锐齿栎林土壤呼吸的影响及其微生物响应 (博士学位论文, 中国林业科学研究院). Wang Yi. (2015). Effects of simulated soil warming and in-forest rain reduction on soil respiration and its microbial response in warm temperate oak forests (PhD dissertation, Chinese Academy of Forestry).	Nanyang Nature Reserve, Henan, China	Forest	33.47 N	111.93 E	15.1	885.6	3	Warming+Reduced Precipitation	℃+mm	+0+-0	+1.3+-885.6	SOC	g/kg	50	1.2	50	2	1	1	0	0.000725333
789	王一. (2015). 模拟土壤增温和林内减雨对暖温带锐齿栎林土壤呼吸的影响及其微生物响应 (博士学位论文, 中国林业科学研究院). Wang Yi. (2015). Effects of simulated soil warming and in-forest rain reduction on soil respiration and its microbial response in warm temperate oak forests (PhD dissertation, Chinese Academy of Forestry).	Nanyang Nature Reserve, Henan, China	Forest	33.47 N	111.93 E	15.1	885.6	3	Reduced Precipitation	mm	-0	-885.6	SOC	g/kg	50	1.2	45	1.8	1	0.9	-0.105361	0.000725333
790	王一. (2015). 模拟土壤增温和林内减雨对暖温带锐齿栎林土壤呼吸的影响及其微生物响应 (博士学位论文, 中国林业科学研究院). Wang Yi. (2015). Effects of simulated soil warming and in-forest rain reduction on soil respiration and its microbial response in warm temperate oak forests (PhD dissertation, Chinese Academy of Forestry).	Nanyang Nature Reserve, Henan, China	Forest	33.47 N	111.93 E	15.1	885.6	3	Warming	℃	+0	+1.3	SOC	g/kg	50	1.2	16	1.9	1	0.32	-1.13943	0.00489252
791	王一. (2015). 模拟土壤增温和林内减雨对暖温带锐齿栎林土壤呼吸的影响及其微生物响应 (博士学位论文, 中国林业科学研究院). Wang Yi. (2015). Effects of simulated soil warming and in-forest rain reduction on soil respiration and its microbial response in warm temperate oak forests (PhD dissertation, Chinese Academy of Forestry).	Nanyang Nature Reserve, Henan, China	Forest	33.47 N	111.93 E	15.1	885.6	3	Warming+Reduced Precipitation	℃+mm	+0+-0	+1.3+-885.6	SOC	g/kg	47.6	3.2	45	5.8	1	0.945378	-0.0561703	0.00704393
792	王一. (2015). 模拟土壤增温和林内减雨对暖温带锐齿栎林土壤呼吸的影响及其微生物响应 (博士学位论文, 中国林业科学研究院). Wang Yi. (2015). Effects of simulated soil warming and in-forest rain reduction on soil respiration and its microbial response in warm temperate oak forests (PhD dissertation, Chinese Academy of Forestry).	Nanyang Nature Reserve, Henan, China	Forest	33.47 N	111.93 E	15.1	885.6	3	Reduced Precipitation	mm	-0	-885.6	SOC	g/kg	47.6	3.2	40	2	1	0.840336	-0.173953	0.00233982
793	王一. (2015). 模拟土壤增温和林内减雨对暖温带锐齿栎林土壤呼吸的影响及其微生物响应 (博士学位论文, 中国林业科学研究院). Wang Yi. (2015). Effects of simulated soil warming and in-forest rain reduction on soil respiration and its microbial response in warm temperate oak forests (PhD dissertation, Chinese Academy of Forestry).	Nanyang Nature Reserve, Henan, China	Forest	33.47 N	111.93 E	15.1	885.6	3	Warming	℃	+0	+1.3	SOC	g/kg	47.6	3.2	42	1.4	1	0.882353	-0.125163	0.00187686
794	王一. (2015). 模拟土壤增温和林内减雨对暖温带锐齿栎林土壤呼吸的影响及其微生物响应 (博士学位论文, 中国林业科学研究院). Wang Yi. (2015). Effects of simulated soil warming and in-forest rain reduction on soil respiration and its microbial response in warm temperate oak forests (PhD dissertation, Chinese Academy of Forestry).	Nanyang Nature Reserve, Henan, China	Forest	33.47 N	111.93 E	15.1	885.6	3	Warming+Reduced Precipitation	℃+mm	+0+-0	+1.3+-885.6	TN	g/kg	3.67	0.3	3.37	0.3	1	0.918256	-0.0852789	0.00486892
795	王一. (2015). 模拟土壤增温和林内减雨对暖温带锐齿栎林土壤呼吸的影响及其微生物响应 (博士学位论文, 中国林业科学研究院). Wang Yi. (2015). Effects of simulated soil warming and in-forest rain reduction on soil respiration and its microbial response in warm temperate oak forests (PhD dissertation, Chinese Academy of Forestry).	Nanyang Nature Reserve, Henan, China	Forest	33.47 N	111.93 E	15.1	885.6	3	Reduced Precipitation	mm	-0	-885.6	TN	g/kg	3.67	0.3	3.25	0.3	1	0.885559	-0.121537	0.00506759
796	王一. (2015). 模拟土壤增温和林内减雨对暖温带锐齿栎林土壤呼吸的影响及其微生物响应 (博士学位论文, 中国林业科学研究院). Wang Yi. (2015). Effects of simulated soil warming and in-forest rain reduction on soil respiration and its microbial response in warm temperate oak forests (PhD dissertation, Chinese Academy of Forestry).	Nanyang Nature Reserve, Henan, China	Forest	33.47 N	111.93 E	15.1	885.6	3	Warming	℃	+0	+1.3	TN	g/kg	3.67	0.3	3.19	0.3	1	0.86921	-0.140171	0.00517544
797	王一. (2015). 模拟土壤增温和林内减雨对暖温带锐齿栎林土壤呼吸的影响及其微生物响应 (博士学位论文, 中国林业科学研究院). Wang Yi. (2015). Effects of simulated soil warming and in-forest rain reduction on soil respiration and its microbial response in warm temperate oak forests (PhD dissertation, Chinese Academy of Forestry).	Nanyang Nature Reserve, Henan, China	Forest	33.47 N	111.93 E	15.1	885.6	3	Warming+Reduced Precipitation	℃+mm	+0+-0	+1.3+-885.6	TN	g/kg	2.7	0.4	3.22	0.3	1	1.19259	0.17613	0.0102094
798	王一. (2015). 模拟土壤增温和林内减雨对暖温带锐齿栎林土壤呼吸的影响及其微生物响应 (博士学位论文, 中国林业科学研究院). Wang Yi. (2015). Effects of simulated soil warming and in-forest rain reduction on soil respiration and its microbial response in warm temperate oak forests (PhD dissertation, Chinese Academy of Forestry).	Nanyang Nature Reserve, Henan, China	Forest	33.47 N	111.93 E	15.1	885.6	3	Reduced Precipitation	mm	-0	-885.6	TN	g/kg	2.7	0.4	2.71	0.1	1	1.0037	0.00369686	0.00776984
799	王一. (2015). 模拟土壤增温和林内减雨对暖温带锐齿栎林土壤呼吸的影响及其微生物响应 (博士学位论文, 中国林业科学研究院). Wang Yi. (2015). Effects of simulated soil warming and in-forest rain reduction on soil respiration and its microbial response in warm temperate oak forests (PhD dissertation, Chinese Academy of Forestry).	Nanyang Nature Reserve, Henan, China	Forest	33.47 N	111.93 E	15.1	885.6	3	Warming	℃	+0	+1.3	TN	g/kg	2.7	0.4	2.72	0.3	1	1.00741	0.00738011	0.0113709
800	Bai, T., Wang, P., Hall, S. J., Wang, F., Ye, C., Li, Z., . . . Hu, S. (2020). Interactive global change factors mitigate soil aggregation and carbon change in a semi-arid grassland. Global Change Biology, 26(9), 5320-5332.	Yunwu Mountains Natural Preserve, the Loess Plateau, Guyuan, Ningxia Hui Autonomous Region, China	Grassland	36.1667	106.35	7	400-450	4	N	g N m-2yr-1	+0	+12	SOC	mg/kg	37.15	3.5	37.56	1.28	4	1.01104	0.0109759	0.00250935
801	Bai, T., Wang, P., Hall, S. J., Wang, F., Ye, C., Li, Z., . . . Hu, S. (2020). Interactive global change factors mitigate soil aggregation and carbon change in a semi-arid grassland. Global Change Biology, 26(9), 5320-5332.	Yunwu Mountains Natural Preserve, the Loess Plateau, Guyuan, Ningxia Hui Autonomous Region, China	Grassland	36.1667	106.35	7	400-450	4	Warming	℃	+0	+1.4	SOC	mg/kg	37.15	3.5	38.35	3.06	4	1.0323	0.0317908	0.00381067
802	Bai, T., Wang, P., Hall, S. J., Wang, F., Ye, C., Li, Z., . . . Hu, S. (2020). Interactive global change factors mitigate soil aggregation and carbon change in a semi-arid grassland. Global Change Biology, 26(9), 5320-5332.	Yunwu Mountains Natural Preserve, the Loess Plateau, Guyuan, Ningxia Hui Autonomous Region, China	Grassland	36.1667	106.35	7	400-450	4	N+Warming	℃+g N m-2 yr-1	+0	+1.4++12	SOC	mg/kg	37.15	3.5	37.73	1.82	4	1.01561	0.0154918	0.00280072
803	Bai, T., Wang, P., Hall, S. J., Wang, F., Ye, C., Li, Z., . . . Hu, S. (2020). Interactive global change factors mitigate soil aggregation and carbon change in a semi-arid grassland. Global Change Biology, 26(9), 5320-5332.	Yunwu Mountains Natural Preserve, the Loess Plateau, Guyuan, Ningxia Hui Autonomous Region, China	Grassland	36.1667	106.35	7	400-450	4	Reduced Precipitation	mm	+0	-120~135	SOC	mg/kg	37.15	3.5	36.75	2.32	4	0.989233	-0.0108255	0.00321533
804	Bai, T., Wang, P., Hall, S. J., Wang, F., Ye, C., Li, Z., . . . Hu, S. (2020). Interactive global change factors mitigate soil aggregation and carbon change in a semi-arid grassland. Global Change Biology, 26(9), 5320-5332.	Yunwu Mountains Natural Preserve, the Loess Plateau, Guyuan, Ningxia Hui Autonomous Region, China	Grassland	36.1667	106.35	7	400-450	4	N+Reduced precipitation	g N m-2yr-1+mm	+0	+12+-120~135	SOC	mg/kg	37.15	3.5	36.52	1.36	4	0.983042	-0.0171037	0.00256571
805	Bai, T., Wang, P., Hall, S. J., Wang, F., Ye, C., Li, Z., . . . Hu, S. (2020). Interactive global change factors mitigate soil aggregation and carbon change in a semi-arid grassland. Global Change Biology, 26(9), 5320-5332.	Yunwu Mountains Natural Preserve, the Loess Plateau, Guyuan, Ningxia Hui Autonomous Region, China	Grassland	36.1667	106.35	7	400-450	4	Warming+Reduced Precipitation	℃+mm	+0	+1.4+-120~135	SOC	mg/kg	37.15	3.5	36.57	4.7	4	0.984388	-0.0157355	0.00634839
806	Bai, T., Wang, P., Hall, S. J., Wang, F., Ye, C., Li, Z., . . . Hu, S. (2020). Interactive global change factors mitigate soil aggregation and carbon change in a semi-arid grassland. Global Change Biology, 26(9), 5320-5332.	Yunwu Mountains Natural Preserve, the Loess Plateau, Guyuan, Ningxia Hui Autonomous Region, China	Grassland	36.1667	106.35	7	400-450	4	Elevated Precipitation	mm	+0	+120~135	SOC	mg/kg	37.15	3.5	39.77	1.56	4	1.07052	0.0681491	0.00260367
807	Bai, T., Wang, P., Hall, S. J., Wang, F., Ye, C., Li, Z., . . . Hu, S. (2020). Interactive global change factors mitigate soil aggregation and carbon change in a semi-arid grassland. Global Change Biology, 26(9), 5320-5332.	Yunwu Mountains Natural Preserve, the Loess Plateau, Guyuan, Ningxia Hui Autonomous Region, China	Grassland	36.1667	106.35	7	400-450	4	N+Elevated Precipitation	g N m-2yr-1+mm	+0	+12++120~135	SOC	mg/kg	37.15	3.5	35.82	3.5	4	0.964199	-0.0364574	0.00460585
808	Bai, T., Wang, P., Hall, S. J., Wang, F., Ye, C., Li, Z., . . . Hu, S. (2020). Interactive global change factors mitigate soil aggregation and carbon change in a semi-arid grassland. Global Change Biology, 26(9), 5320-5332.	Yunwu Mountains Natural Preserve, the Loess Plateau, Guyuan, Ningxia Hui Autonomous Region, China	Grassland	36.1667	106.35	7	400-450	4	Warming+Elevated Precipitation	℃+mm	+0	+1.4++120~135	SOC	mg/kg	37.15	3.5	36.43	2	4	0.980619	-0.0195712	0.0029725
809	柴锦隆,徐长林,张德罡,肖红,潘涛涛 & 鱼小军.(2019).模拟践踏和降水对高寒草甸土壤养分和酶活性的影响. 生态学报,39(01):333-344.	Tianzhu Mountain Grassland Experimental Station, Gansu Agricultural University, Jiaxixiu Long Township, Tianzhu Tibetan Autonomous County, Wuwei City, Gansu, China	Grassland	37.6667	102.533	-0.1	416	3	Reduced Precipitation	mm/月	70	40	TN	g/kg	7.89	0.363731	7.15	0.0173205	2	0.90621	-0.0984838	0.000710366
810	柴锦隆,徐长林,张德罡,肖红,潘涛涛 & 鱼小军.(2019).模拟践踏和降水对高寒草甸土壤养分和酶活性的影响. 生态学报,39(01):333-344.	Tianzhu Mountain Grassland Experimental Station, Gansu Agricultural University, Jiaxixiu Long Township, Tianzhu Tibetan Autonomous County, Wuwei City, Gansu, China	Grassland	37.6667	102.533	-0.1	416	3	Elevated Precipitation	mm/月	70	110	TN	g/kg	7.89	0.363731	7.06	0.363731	2	0.894804	-0.111151	0.00159318
811	柴锦隆,徐长林,张德罡,肖红,潘涛涛 & 鱼小军.(2019).模拟践踏和降水对高寒草甸土壤养分和酶活性的影响. 生态学报,39(01):333-344.	Tianzhu Mountain Grassland Experimental Station, Gansu Agricultural University, Jiaxixiu Long Township, Tianzhu Tibetan Autonomous County, Wuwei City, Gansu, China	Grassland	37.6667	102.533	-0.1	416	3	Reduced Precipitation	mm/月	70	40	AN	mg/kg	18.19	0.727461	20.25	0.623538	2	1.11325	0.107283	0.000849179
812	柴锦隆,徐长林,张德罡,肖红,潘涛涛 & 鱼小军.(2019).模拟践踏和降水对高寒草甸土壤养分和酶活性的影响. 生态学报,39(01):333-344.	Tianzhu Mountain Grassland Experimental Station, Gansu Agricultural University, Jiaxixiu Long Township, Tianzhu Tibetan Autonomous County, Wuwei City, Gansu, China	Grassland	37.6667	102.533	-0.1	416	3	Elevated Precipitation	mm/月	70	110	AN	mg/kg	18.19	0.727461	17.49	0.433013	2	0.961517	-0.0392427	0.000737445
813	柴锦隆,徐长林,张德罡,肖红,潘涛涛 & 鱼小军.(2019).模拟践踏和降水对高寒草甸土壤养分和酶活性的影响. 生态学报,39(01):333-344.	Tianzhu Mountain Grassland Experimental Station, Gansu Agricultural University, Jiaxixiu Long Township, Tianzhu Tibetan Autonomous County, Wuwei City, Gansu, China	Grassland	37.6667	102.533	-0.1	416	3	Reduced Precipitation	mm/月	70	40	TP	g/kg	0.92	0.0398372	0.878	0.00866025	2	0.954348	-0.0467271	0.00065743
814	柴锦隆,徐长林,张德罡,肖红,潘涛涛 & 鱼小军.(2019).模拟践踏和降水对高寒草甸土壤养分和酶活性的影响. 生态学报,39(01):333-344.	Tianzhu Mountain Grassland Experimental Station, Gansu Agricultural University, Jiaxixiu Long Township, Tianzhu Tibetan Autonomous County, Wuwei City, Gansu, China	Grassland	37.6667	102.533	-0.1	416	3	Elevated Precipitation	mm/月	70	110	TP	g/kg	0.92	0.0398372	0.82	0.0294449	2	0.891304	-0.115069	0.0010548
815	柴锦隆,徐长林,张德罡,肖红,潘涛涛 & 鱼小军.(2019).模拟践踏和降水对高寒草甸土壤养分和酶活性的影响. 生态学报,39(01):333-344.	Tianzhu Mountain Grassland Experimental Station, Gansu Agricultural University, Jiaxixiu Long Township, Tianzhu Tibetan Autonomous County, Wuwei City, Gansu, China	Grassland	37.6667	102.533	-0.1	416	3	Reduced Precipitation	mm/月	70	40	AP	mg/kg	18.19	0.727461	20.25	0.623538	2	1.11325	0.107283	0.000849179
816	柴锦隆,徐长林,张德罡,肖红,潘涛涛 & 鱼小军.(2019).模拟践踏和降水对高寒草甸土壤养分和酶活性的影响. 生态学报,39(01):333-344.	Tianzhu Mountain Grassland Experimental Station, Gansu Agricultural University, Jiaxixiu Long Township, Tianzhu Tibetan Autonomous County, Wuwei City, Gansu, China	Grassland	37.6667	102.533	-0.1	416	3	Elevated Precipitation	mm/月	70	110	AP	mg/kg	18.19	0.727461	17.49	0.433013	2	0.961517	-0.0392427	0.000737445
817	柴锦隆,徐长林,张德罡,肖红,潘涛涛 & 鱼小军.(2019).模拟践踏和降水对高寒草甸土壤养分和酶活性的影响. 生态学报,39(01):333-344.	Tianzhu Mountain Grassland Experimental Station, Gansu Agricultural University, Jiaxixiu Long Township, Tianzhu Tibetan Autonomous County, Wuwei City, Gansu, China	Grassland	37.6667	102.533	-0.1	416	3	Reduced Precipitation	mm/月	70	40	TK	g/kg	20.5	2.58076	20.26	1.07387	2	0.988293	-0.0117764	0.0062193
818	柴锦隆,徐长林,张德罡,肖红,潘涛涛 & 鱼小军.(2019).模拟践踏和降水对高寒草甸土壤养分和酶活性的影响. 生态学报,39(01):333-344.	Tianzhu Mountain Grassland Experimental Station, Gansu Agricultural University, Jiaxixiu Long Township, Tianzhu Tibetan Autonomous County, Wuwei City, Gansu, China	Grassland	37.6667	102.533	-0.1	416	3	Elevated Precipitation	mm/月	70	110	TK	g/kg	20.5	2.58076	19.64	2.1131	2	0.958049	-0.0428566	0.00914147
819	柴锦隆,徐长林,张德罡,肖红,潘涛涛 & 鱼小军.(2019).模拟践踏和降水对高寒草甸土壤养分和酶活性的影响. 生态学报,39(01):333-344.	Tianzhu Mountain Grassland Experimental Station, Gansu Agricultural University, Jiaxixiu Long Township, Tianzhu Tibetan Autonomous County, Wuwei City, Gansu, China	Grassland	37.6667	102.533	-0.1	416	3	Reduced Precipitation	mm/月	70	40	AK	mg/kg	359.01	8.81614	372.55	27.0893	2	1.03771	0.037021	0.00196341
820	柴锦隆,徐长林,张德罡,肖红,潘涛涛 & 鱼小军.(2019).模拟践踏和降水对高寒草甸土壤养分和酶活性的影响. 生态学报,39(01):333-344.	Tianzhu Mountain Grassland Experimental Station, Gansu Agricultural University, Jiaxixiu Long Township, Tianzhu Tibetan Autonomous County, Wuwei City, Gansu, China	Grassland	37.6667	102.533	-0.1	416	3	Elevated Precipitation	mm/月	70	110	AK	mg/kg	359.01	8.81614	300.4	16.0388	2	0.836745	-0.178235	0.00115123
821	柴锦隆,徐长林,张德罡,肖红,潘涛涛 & 鱼小军.(2019).模拟践踏和降水对高寒草甸土壤养分和酶活性的影响. 生态学报,39(01):333-344.	Tianzhu Mountain Grassland Experimental Station, Gansu Agricultural University, Jiaxixiu Long Township, Tianzhu Tibetan Autonomous County, Wuwei City, Gansu, China	Grassland	37.6667	102.533	-0.1	416	3	Reduced Precipitation	mm/月	70	40	SOC	%	13.28	0.571577	12.69	0.450333	2	0.955572	-0.0454449	0.00103727
822	柴锦隆,徐长林,张德罡,肖红,潘涛涛 & 鱼小军.(2019).模拟践踏和降水对高寒草甸土壤养分和酶活性的影响. 生态学报,39(01):333-344.	Tianzhu Mountain Grassland Experimental Station, Gansu Agricultural University, Jiaxixiu Long Township, Tianzhu Tibetan Autonomous County, Wuwei City, Gansu, China	Grassland	37.6667	102.533	-0.1	416	3	Elevated Precipitation	mm/月	70	110	SOC	%	13.28	0.571577	12.62	0.484974	2	0.950301	-0.0509763	0.00110976
823	Chen, Q., Niu, B., Hu, Y., Luo, T., & Zhang, G. (2020). Warming and increased precipitation indirectly affect the composition and turnover of labile-fraction soil organic matter by directly affecting vegetation and microorganisms. Science of the Total Environment, 714.	Nam Co Monitoring and Research Station for Multisphere Interactions, Tibetan Plateau, China	Grassland	30.7833	90.9667	-0.6	415	4	Elevated Precipitation	%	0	+15%	TOC	g/kg	23.7	1.37	27.17	0.87	2	1.14641	0.136638	0.00109171
824	Chen, Q., Niu, B., Hu, Y., Luo, T., & Zhang, G. (2020). Warming and increased precipitation indirectly affect the composition and turnover of labile-fraction soil organic matter by directly affecting vegetation and microorganisms. Science of the Total Environment, 715.	Nam Co Monitoring and Research Station for Multisphere Interactions, Tibetan Plateau, China	Grassland	30.7833	90.9667	-0.6	415	4	Elevated Precipitation	%	0	+30%	TOC	g/kg	23.7	1.37	25.12	1.74	2	1.05992	0.0581893	0.00203488
825	Chen, Q., Niu, B., Hu, Y., Luo, T., & Zhang, G. (2020). Warming and increased precipitation indirectly affect the composition and turnover of labile-fraction soil organic matter by directly affecting vegetation and microorganisms. Science of the Total Environment, 716.	Nam Co Monitoring and Research Station for Multisphere Interactions, Tibetan Plateau, China	Grassland	30.7833	90.9667	-0.6	415	4	Warming	℃	0	+2	TOC	g/kg	23.7	1.37	24.97	2.21	2	1.05359	0.0522001	0.00279372
826	Chen, Q., Niu, B., Hu, Y., Luo, T., & Zhang, G. (2020). Warming and increased precipitation indirectly affect the composition and turnover of labile-fraction soil organic matter by directly affecting vegetation and microorganisms. Science of the Total Environment, 717.	Nam Co Monitoring and Research Station for Multisphere Interactions, Tibetan Plateau, China	Grassland	30.7833	90.9667	-0.6	415	4	Warming+Elevated Precipitation	℃	0	+2++15%	TOC	g/kg	23.7	1.37	24.57	1.44	2	1.03671	0.0360511	0.00169411
827	Chen, Q., Niu, B., Hu, Y., Luo, T., & Zhang, G. (2020). Warming and increased precipitation indirectly affect the composition and turnover of labile-fraction soil organic matter by directly affecting vegetation and microorganisms. Science of the Total Environment, 718.	Nam Co Monitoring and Research Station for Multisphere Interactions, Tibetan Plateau, China	Grassland	30.7833	90.9667	-0.6	415	4	Warming+Elevated Precipitation	℃	0	+2++30%	TOC	g/kg	23.7	1.37	23.65	1.26	2	0.99789	-0.00211193	0.00154499
828	Chen, Q., Niu, B., Hu, Y., Luo, T., & Zhang, G. (2020). Warming and increased precipitation indirectly affect the composition and turnover of labile-fraction soil organic matter by directly affecting vegetation and microorganisms. Science of the Total Environment, 719.	Nam Co Monitoring and Research Station for Multisphere Interactions, Tibetan Plateau, China	Grassland	30.7833	90.9667	-0.6	415	4	Elevated Precipitation	%	0	+15%	TN	g/kg	2.56	0.17	2.95	0.1	2	1.15234	0.141798	0.00138972
829	Chen, Q., Niu, B., Hu, Y., Luo, T., & Zhang, G. (2020). Warming and increased precipitation indirectly affect the composition and turnover of labile-fraction soil organic matter by directly affecting vegetation and microorganisms. Science of the Total Environment, 720.	Nam Co Monitoring and Research Station for Multisphere Interactions, Tibetan Plateau, China	Grassland	30.7833	90.9667	-0.6	415	4	Elevated Precipitation	%	0	+30%	TN	g/kg	2.56	0.17	2.72	0.13	2	1.0625	0.0606246	0.00167352
830	Chen, Q., Niu, B., Hu, Y., Luo, T., & Zhang, G. (2020). Warming and increased precipitation indirectly affect the composition and turnover of labile-fraction soil organic matter by directly affecting vegetation and microorganisms. Science of the Total Environment, 721.	Nam Co Monitoring and Research Station for Multisphere Interactions, Tibetan Plateau, China	Grassland	30.7833	90.9667	-0.6	415	4	Warming	℃	0	+2	TN	g/kg	2.56	0.17	2.79	0.22	2	1.08984	0.0860343	0.0026569
831	Chen, Q., Niu, B., Hu, Y., Luo, T., & Zhang, G. (2020). Warming and increased precipitation indirectly affect the composition and turnover of labile-fraction soil organic matter by directly affecting vegetation and microorganisms. Science of the Total Environment, 722.	Nam Co Monitoring and Research Station for Multisphere Interactions, Tibetan Plateau, China	Grassland	30.7833	90.9667	-0.6	415	4	Warming+Elevated Precipitation	℃+%	0	+2++15%	TN	g/kg	2.56	0.17	2.72	0.17	2	1.0625	0.0606246	0.00207901
832	Chen, Q., Niu, B., Hu, Y., Luo, T., & Zhang, G. (2020). Warming and increased precipitation indirectly affect the composition and turnover of labile-fraction soil organic matter by directly affecting vegetation and microorganisms. Science of the Total Environment, 723.	Nam Co Monitoring and Research Station for Multisphere Interactions, Tibetan Plateau, China	Grassland	30.7833	90.9667	-0.6	415	4	Warming+Elevated Precipitation	℃+%	0	+2++30%	TN	g/kg	2.56	0.17	2.65	0.14	2	1.03516	0.0345524	0.0018002
833	Ding, X., Chen, S., Zhang, B., Liang, C., He, H., & Horwath, W. R. (2019). Warming increases microbial residue contribution to soil organic carbon in an alpine meadow. Soil Biology & Biochemistry, 135, 13-19.	the Beiluhe Observation and Research Station of Chinese Academy of Sciences, Qinghai-Tibet Plateau, China	Grassland	34.85	92.9333	-3.8	383	3	Warming	℃	+0	+1.4	SOC	mg/g	16.5	2.28631	17.1	5.64649	3	1.03636	0.0357181	0.0427449
834	Ding, X., Chen, S., Zhang, B., Liang, C., He, H., & Horwath, W. R. (2019). Warming increases microbial residue contribution to soil organic carbon in an alpine meadow. Soil Biology & Biochemistry, 135, 13-19.	the Beiluhe Observation and Research Station of Chinese Academy of Sciences, Qinghai-Tibet Plateau, China	Grassland	34.85	92.9333	-3.8	383	3	Warming	℃	+0	+1.4	TN	mg/g	1.25	0.190526	1.23	0.450333	3	0.984	-0.0161294	0.0524264
835	Guo, R., Zhou, J., Zhong, X., Gu, F., Liu, Q., & Li, H. (2019). Effect of simulated warming on the functional traits of Leymus chinensis plant in Songnen grassland. Aob Plants, 11(6).	Chang Ling County, Jilin, China	Grassland	44.5	123.517	5.5	400-500	4	Warming	℃	+0	+1.76	SOC	g/kg	10.78	1.38	12.25	1.44	2.5	1.13636	0.127833	0.00755151
836	Guo, R., Zhou, J., Zhong, X., Gu, F., Liu, Q., & Li, H. (2019). Effect of simulated warming on the functional traits of Leymus chinensis plant in Songnen grassland. Aob Plants, 11(6).	Chang Ling County, Jilin, China	Grassland	44.5	123.517	5.5	400-500	4	Warming	℃	+0	+1.76	TN	g/kg	0.21	0.04	0.27	0.04	2.5	1.28571	0.251314	0.0145573
837	Guo, R., Zhou, J., Zhong, X., Gu, F., Liu, Q., & Li, H. (2019). Effect of simulated warming on the functional traits of Leymus chinensis plant in Songnen grassland. Aob Plants, 11(6).	Chang Ling County, Jilin, China	Grassland	44.5	123.517	5.5	400-500	4	Warming	℃	+0	+1.76	TP	g/kg	0.38	0.06	0.38	0.06	2.5	1	0	0.0124654
838	郭万庆,徐小逊,鲁兰,扈茹静 & 杨占彪.(2021).增温和生物炭添加对麦田土壤养分和微生物生物量的影响. 生态与农村环境学报,37(05):611-618.	Chongzhou City, Sichuan, China	Cropland	30.55	103.633	16.1	1011.3	3	Warming	℃	+0	+0.5	SOC	g/kg	10.19	0.38	11.7	0.64	2	1.14818	0.138182	0.00146095
839	郭万庆,徐小逊,鲁兰,扈茹静 & 杨占彪.(2021).增温和生物炭添加对麦田土壤养分和微生物生物量的影响. 生态与农村环境学报,37(05):611-618.	Chongzhou City, Sichuan, China	Cropland	30.5667	103.65	16.1	1011.3	3	Warming	℃	+0	+1	SOC	g/kg	10.19	0.38	12.33	0.29	2	1.21001	0.190628	0.000647946
840	郭万庆,徐小逊,鲁兰,扈茹静 & 杨占彪.(2021).增温和生物炭添加对麦田土壤养分和微生物生物量的影响. 生态与农村环境学报,37(05):611-618.	Chongzhou City, Sichuan, China	Cropland	30.5833	103.667	16.1	1011.3	3	Warming	℃	+0	+1.6	SOC	g/kg	10.19	0.38	17.1	0.36	2	1.67812	0.517672	0.000611289
841	郭万庆,徐小逊,鲁兰,扈茹静 & 杨占彪.(2021).增温和生物炭添加对麦田土壤养分和微生物生物量的影响. 生态与农村环境学报,37(05):611-618.	Chongzhou City, Sichuan, China	Cropland	30.55	103.633	16.1	1011.3	3	Warming	℃	+0	+0.5	AN	mg/kg	30.43	1.41	30.54	0.62	2	1.00361	0.00360834	0.000853051
842	郭万庆,徐小逊,鲁兰,扈茹静 & 杨占彪.(2021).增温和生物炭添加对麦田土壤养分和微生物生物量的影响. 生态与农村环境学报,37(05):611-618.	Chongzhou City, Sichuan, China	Cropland	30.5667	103.65	16.1	1011.3	3	Warming	℃	+0	+1	AN	mg/kg	30.43	1.41	36.1	1.01	2	1.18633	0.170864	0.00097659
843	郭万庆,徐小逊,鲁兰,扈茹静 & 杨占彪.(2021).增温和生物炭添加对麦田土壤养分和微生物生物量的影响. 生态与农村环境学报,37(05):611-618.	Chongzhou City, Sichuan, China	Cropland	30.5833	103.667	16.1	1011.3	3	Warming	℃	+0	+1.6	AN	mg/kg	30.43	1.41	43.89	1.3	2	1.44233	0.366258	0.00100811
844	郭万庆,徐小逊,鲁兰,扈茹静 & 杨占彪.(2021).增温和生物炭添加对麦田土壤养分和微生物生物量的影响. 生态与农村环境学报,37(05):611-618.	Chongzhou City, Sichuan, China	Cropland	30.55	103.633	16.1	1011.3	3	Warming	℃	+0	+0.5	AP	mg/kg	9.36	0.16	17.3	0.17	2	1.84829	0.614261	0.000129589
845	郭万庆,徐小逊,鲁兰,扈茹静 & 杨占彪.(2021).增温和生物炭添加对麦田土壤养分和微生物生物量的影响. 生态与农村环境学报,37(05):611-618.	Chongzhou City, Sichuan, China	Cropland	30.5667	103.65	16.1	1011.3	3	Warming	℃	+0	+1	AP	mg/kg	9.36	0.16	18.53	0.37	2	1.9797	0.682946	0.000230304
846	郭万庆,徐小逊,鲁兰,扈茹静 & 杨占彪.(2021).增温和生物炭添加对麦田土壤养分和微生物生物量的影响. 生态与农村环境学报,37(05):611-618.	Chongzhou City, Sichuan, China	Cropland	30.5833	103.667	16.1	1011.3	3	Warming	℃	+0	+1.6	AP	mg/kg	9.36	0.16	11.85	0.28	2	1.26603	0.235883	0.000283507
847	郭万庆,徐小逊,鲁兰,扈茹静 & 杨占彪.(2021).增温和生物炭添加对麦田土壤养分和微生物生物量的影响. 生态与农村环境学报,37(05):611-618.	Chongzhou City, Sichuan, China	Cropland	30.55	103.633	16.1	1011.3	3	Warming	℃	+0	+0.5	AK	mg/kg	324.79	17.69	340.55	3.29	2	1.04852	0.0473831	0.00101996
848	郭万庆,徐小逊,鲁兰,扈茹静 & 杨占彪.(2021).增温和生物炭添加对麦田土壤养分和微生物生物量的影响. 生态与农村环境学报,37(05):611-618.	Chongzhou City, Sichuan, China	Cropland	30.5667	103.65	16.1	1011.3	3	Warming	℃	+0	+1	AK	mg/kg	324.79	17.69	386.93	6.35	2	1.19132	0.175065	0.00107862
849	郭万庆,徐小逊,鲁兰,扈茹静 & 杨占彪.(2021).增温和生物炭添加对麦田土壤养分和微生物生物量的影响. 生态与农村环境学报,37(05):611-618.	Chongzhou City, Sichuan, China	Cropland	30.5833	103.667	16.1	1011.3	3	Warming	℃	+0	+1.6	AK	mg/kg	324.79	17.69	327.98	13.68	2	1.00982	0.00977381	0.00156875
850	郭万庆,徐小逊,鲁兰,扈茹静 & 杨占彪.(2021).增温和生物炭添加对麦田土壤养分和微生物生物量的影响. 生态与农村环境学报,37(05):611-618.	Chongzhou City, Sichuan, China	Cropland	30.55	103.633	16.1	1011.3	3	Warming	℃	+0	+0.5	TN	g/kg	0.54	0.02	0.53	0.01	2	0.981481	-0.0186921	0.000575914
851	郭万庆,徐小逊,鲁兰,扈茹静 & 杨占彪.(2021).增温和生物炭添加对麦田土壤养分和微生物生物量的影响. 生态与农村环境学报,37(05):611-618.	Chongzhou City, Sichuan, China	Cropland	30.5667	103.65	16.1	1011.3	3	Warming	℃	+0	+1	TN	g/kg	0.54	0.02	0.56	0.01	2	1.03704	0.0363676	0.00056354
852	郭万庆,徐小逊,鲁兰,扈茹静 & 杨占彪.(2021).增温和生物炭添加对麦田土壤养分和微生物生物量的影响. 生态与农村环境学报,37(05):611-618.	Chongzhou City, Sichuan, China	Cropland	30.5833	103.667	16.1	1011.3	3	Warming	℃	+0	+1.6	TN	g/kg	0.54	0.02	0.83	0	2	1.53704	0.429857	0.000457247
853	郭万庆,徐小逊,鲁兰,扈茹静 & 杨占彪.(2021).增温和生物炭添加对麦田土壤养分和微生物生物量的影响. 生态与农村环境学报,37(05):611-618.	Chongzhou City, Sichuan, China	Cropland	30.55	103.633	16.1	1011.3	3	Warming	℃	+0	+0.5	TP	g/kg	0.63	0.01	0.67	0.01	2	1.06349	0.0615579	0.00015824
854	郭万庆,徐小逊,鲁兰,扈茹静 & 杨占彪.(2021).增温和生物炭添加对麦田土壤养分和微生物生物量的影响. 生态与农村环境学报,37(05):611-618.	Chongzhou City, Sichuan, China	Cropland	30.5667	103.65	16.1	1011.3	3	Warming	℃	+0	+1	TP	g/kg	0.63	0.01	0.59	0	2	0.936508	-0.0655973	8.39842e-05
855	郭万庆,徐小逊,鲁兰,扈茹静 & 杨占彪.(2021).增温和生物炭添加对麦田土壤养分和微生物生物量的影响. 生态与农村环境学报,37(05):611-618.	Chongzhou City, Sichuan, China	Cropland	30.5833	103.667	16.1	1011.3	3	Warming	℃	+0	+1.6	TP	g/kg	0.63	0.01	0.64	0.02	2	1.01587	0.0157484	0.000409505
856	郭万庆,徐小逊,鲁兰,扈茹静 & 杨占彪.(2021).增温和生物炭添加对麦田土壤养分和微生物生物量的影响. 生态与农村环境学报,37(05):611-618.	Chongzhou City, Sichuan, China	Cropland	30.55	103.633	16.1	1011.3	3	Warming	℃	+0	+0.5	TK	g/kg	16.08	0.52	16.58	0.2	2	1.03109	0.0306209	0.000397092
857	郭万庆,徐小逊,鲁兰,扈茹静 & 杨占彪.(2021).增温和生物炭添加对麦田土壤养分和微生物生物量的影响. 生态与农村环境学报,37(05):611-618.	Chongzhou City, Sichuan, China	Cropland	30.5667	103.65	16.1	1011.3	3	Warming	℃	+0	+1	TK	g/kg	16.08	0.52	16.4	0	2	1.0199	0.0197051	0.000348589
858	郭万庆,徐小逊,鲁兰,扈茹静 & 杨占彪.(2021).增温和生物炭添加对麦田土壤养分和微生物生物量的影响. 生态与农村环境学报,37(05):611-618.	Chongzhou City, Sichuan, China	Cropland	30.5833	103.667	16.1	1011.3	3	Warming	℃	+0	+1.6	TK	g/kg	16.08	0.52	16.56	0	2	1.02985	0.0294139	0.000348589
859	李明,秦洁,红雨,杨殿林,周广帆,王宇 & 王丽娟.(2019).氮素添加对贝加尔针茅草原土壤团聚体碳、氮和磷生态化学计量学特征的影响. 草业学报,28(12):29-40.	Steppe of Baikal Stipa, Hulunbuir City, Inner Mongolia	Grassland	48.45	119.583	-2.4~2.2	330	4	N	kg N ha-1 yr-1	+0	+15	SOC	g/kg	26.62	0.22	27.02	0.16	8	1.01503	0.0149145	2.58415e-05
860	李明,秦洁,红雨,杨殿林,周广帆,王宇 & 王丽娟.(2019).氮素添加对贝加尔针茅草原土壤团聚体碳、氮和磷生态化学计量学特征的影响. 草业学报,28(12):29-40.	Steppe of Baikal Stipa, Hulunbuir City, Inner Mongolia	Grassland	48.45	119.583	-2.4~2.2	330	4	N	kg N ha-1 yr-1	+0	+30	SOC	g/kg	26.62	0.22	27.28	0.31	8	1.02479	0.024491	4.93584e-05
861	李明,秦洁,红雨,杨殿林,周广帆,王宇 & 王丽娟.(2019).氮素添加对贝加尔针茅草原土壤团聚体碳、氮和磷生态化学计量学特征的影响. 草业学报,28(12):29-40.	Steppe of Baikal Stipa, Hulunbuir City, Inner Mongolia	Grassland	48.45	119.583	-2.4~2.2	330	4	N	kg N ha-1 yr-1	+0	+50	SOC	g/kg	26.62	0.22	26.74	0.68	8	1.00451	0.00449776	0.000178747
862	李明,秦洁,红雨,杨殿林,周广帆,王宇 & 王丽娟.(2019).氮素添加对贝加尔针茅草原土壤团聚体碳、氮和磷生态化学计量学特征的影响. 草业学报,28(12):29-40.	Steppe of Baikal Stipa, Hulunbuir City, Inner Mongolia	Grassland	48.45	119.583	-2.4~2.2	330	4	N	kg N ha-1 yr-1	+0	+100	SOC	g/kg	26.62	0.22	27.77	0.24	8	1.0432	0.0422935	3.57482e-05
863	李明,秦洁,红雨,杨殿林,周广帆,王宇 & 王丽娟.(2019).氮素添加对贝加尔针茅草原土壤团聚体碳、氮和磷生态化学计量学特征的影响. 草业学报,28(12):29-40.	Steppe of Baikal Stipa, Hulunbuir City, Inner Mongolia	Grassland	48.45	119.583	-2.4~2.2	330	4	N	kg N ha-1 yr-1	+0	+150	SOC	g/kg	26.62	0.22	26.88	0.29	8	1.00977	0.0097197	4.61743e-05
864	李明,秦洁,红雨,杨殿林,周广帆,王宇 & 王丽娟.(2019).氮素添加对贝加尔针茅草原土壤团聚体碳、氮和磷生态化学计量学特征的影响. 草业学报,28(12):29-40.	Steppe of Baikal Stipa, Hulunbuir City, Inner Mongolia	Grassland	48.45	119.583	-2.4~2.2	330	4	N	kg N ha-1 yr-1	+0	+15	TN	g/kg	2.71	0.05	2.66	0.02	8	0.98155	-0.0186225	9.92354e-05
865	李明,秦洁,红雨,杨殿林,周广帆,王宇 & 王丽娟.(2019).氮素添加对贝加尔针茅草原土壤团聚体碳、氮和磷生态化学计量学特征的影响. 草业学报,28(12):29-40.	Steppe of Baikal Stipa, Hulunbuir City, Inner Mongolia	Grassland	48.45	119.583	-2.4~2.2	330	4	N	kg N ha-1 yr-1	+0	+30	TN	g/kg	2.71	0.05	2.98	0.14	8	1.09963	0.0949747	0.000636879
866	李明,秦洁,红雨,杨殿林,周广帆,王宇 & 王丽娟.(2019).氮素添加对贝加尔针茅草原土壤团聚体碳、氮和磷生态化学计量学特征的影响. 草业学报,28(12):29-40.	Steppe of Baikal Stipa, Hulunbuir City, Inner Mongolia	Grassland	48.45	119.583	-2.4~2.2	330	4	N	kg N ha-1 yr-1	+0	+50	TN	g/kg	2.71	0.05	2.83	0.19	8	1.04428	0.0433281	0.00121197
867	李明,秦洁,红雨,杨殿林,周广帆,王宇 & 王丽娟.(2019).氮素添加对贝加尔针茅草原土壤团聚体碳、氮和磷生态化学计量学特征的影响. 草业学报,28(12):29-40.	Steppe of Baikal Stipa, Hulunbuir City, Inner Mongolia	Grassland	48.45	119.583	-2.4~2.2	330	4	N	kg N ha-1 yr-1	+0	+100	TN	g/kg	2.71	0.05	3.09	0.1	8	1.14022	0.131222	0.000346935
868	李明,秦洁,红雨,杨殿林,周广帆,王宇 & 王丽娟.(2019).氮素添加对贝加尔针茅草原土壤团聚体碳、氮和磷生态化学计量学特征的影响. 草业学报,28(12):29-40.	Steppe of Baikal Stipa, Hulunbuir City, Inner Mongolia	Grassland	48.45	119.583	-2.4~2.2	330	4	N	kg N ha-1 yr-1	+0	+150	TN	g/kg	2.71	0.05	3.11	0.11	8	1.1476	0.137674	0.000397858
869	李明,秦洁,红雨,杨殿林,周广帆,王宇 & 王丽娟.(2019).氮素添加对贝加尔针茅草原土壤团聚体碳、氮和磷生态化学计量学特征的影响. 草业学报,28(12):29-40.	Steppe of Baikal Stipa, Hulunbuir City, Inner Mongolia	Grassland	48.45	119.583	-2.4~2.2	330	4	N	kg N ha-1 yr-1	+0	+15	TP	g/kg	0.44	0.01	0.45	0.01	8	1.02273	0.0224729	0.000252589
870	李明,秦洁,红雨,杨殿林,周广帆,王宇 & 王丽娟.(2019).氮素添加对贝加尔针茅草原土壤团聚体碳、氮和磷生态化学计量学特征的影响. 草业学报,28(12):29-40.	Steppe of Baikal Stipa, Hulunbuir City, Inner Mongolia	Grassland	48.45	119.583	-2.4~2.2	330	4	N	kg N ha-1 yr-1	+0	+30	TP	g/kg	0.44	0.01	0.45	0.01	8	1.02273	0.0224729	0.000252589
871	李明,秦洁,红雨,杨殿林,周广帆,王宇 & 王丽娟.(2019).氮素添加对贝加尔针茅草原土壤团聚体碳、氮和磷生态化学计量学特征的影响. 草业学报,28(12):29-40.	Steppe of Baikal Stipa, Hulunbuir City, Inner Mongolia	Grassland	48.45	119.583	-2.4~2.2	330	4	N	kg N ha-1 yr-1	+0	+50	TP	g/kg	0.44	0.01	0.43	0.01	8	0.977273	-0.0229895	0.00026434
872	李明,秦洁,红雨,杨殿林,周广帆,王宇 & 王丽娟.(2019).氮素添加对贝加尔针茅草原土壤团聚体碳、氮和磷生态化学计量学特征的影响. 草业学报,28(12):29-40.	Steppe of Baikal Stipa, Hulunbuir City, Inner Mongolia	Grassland	48.45	119.583	-2.4~2.2	330	4	N	kg N ha-1 yr-1	+0	+100	TP	g/kg	0.44	0.01	0.45	0	8	1.02273	0.0224729	0.000129132
873	李明,秦洁,红雨,杨殿林,周广帆,王宇 & 王丽娟.(2019).氮素添加对贝加尔针茅草原土壤团聚体碳、氮和磷生态化学计量学特征的影响. 草业学报,28(12):29-40.	Steppe of Baikal Stipa, Hulunbuir City, Inner Mongolia	Grassland	48.45	119.583	-2.4~2.2	330	4	N	kg N ha-1 yr-1	+0	+150	TP	g/kg	0.44	0.01	0.43	0.01	8	0.977273	-0.0229895	0.00026434
874	刘永万,白炜,尹鹏松,冯月 & 张景然.(2020).外源氮素添加对长江源区高寒沼泽草甸土壤养分及植物群落生物量的影响. 草地学报,28(02):483-491.	Aeolian volcanic region, Qinghai-Tibet Plateau, China	Grassland	34.7167	92.8833	-5.3	269.7	3	N	kg N ha-1 yr-1	+0	+15	SOC	g/kg	48.12	1.4	42.11	0.63	2	0.875104	-0.133413	0.000356761
875	刘永万,白炜,尹鹏松,冯月 & 张景然.(2020).外源氮素添加对长江源区高寒沼泽草甸土壤养分及植物群落生物量的影响. 草地学报,28(02):483-491.	Aeolian volcanic region, Qinghai-Tibet Plateau, China	Grassland	34.7167	92.8833	-5.3	269.7	3	N	kg N ha-1 yr-1	+0	+30	SOC	g/kg	48.12	1.4	44.2	0.65	2	0.918537	-0.0849731	0.00035424
876	刘永万,白炜,尹鹏松,冯月 & 张景然.(2020).外源氮素添加对长江源区高寒沼泽草甸土壤养分及植物群落生物量的影响. 草地学报,28(02):483-491.	Aeolian volcanic region, Qinghai-Tibet Plateau, China	Grassland	34.7167	92.8833	-5.3	269.7	3	N	kg N ha-1 yr-1	+0	+50	TN	g/kg	3.81	0.1	3.18	0.13	2	0.834646	-0.180748	0.000786702
877	刘永万,白炜,尹鹏松,冯月 & 张景然.(2020).外源氮素添加对长江源区高寒沼泽草甸土壤养分及植物群落生物量的影响. 草地学报,28(02):483-491.	Aeolian volcanic region, Qinghai-Tibet Plateau, China	Grassland	34.7167	92.8833	-5.3	269.7	3	N	kg N ha-1 yr-1	+0	+100	TN	g/kg	3.81	0.1	3.54	0.21	2	0.929134	-0.0735025	0.00140266
878	Liu, Y., Gao, K., Guo, Z., Liu, X., Bian, R., Sun, B., . . . Chen, J. (2022). An antagonistic effect of elevated CO2 and warming on soil N2O emissions related to nitrifier and denitrifier communities in a Chinese wheat field. Plant and Soil, 470(1-2), 97-110.	Kangbo Village, Changshu Municipality, Jiangsu Province, China	Cropland	31.5	120.55	16	1100-1200	3	CO2	μmol/mol	+0	+500	SOC	g/kg	20.42	0.7	24.44	1.83	0.5	1.19687	0.179706	0.00226058
879	Liu, Y., Gao, K., Guo, Z., Liu, X., Bian, R., Sun, B., . . . Chen, J. (2022). An antagonistic effect of elevated CO2 and warming on soil N2O emissions related to nitrifier and denitrifier communities in a Chinese wheat field. Plant and Soil, 470(1-2), 97-110.	Kangbo Village, Changshu Municipality, Jiangsu Province, China	Cropland	31.5	120.55	16	1100-1200	3	Warming	℃	+0	+2	SOC	g/kg	20.42	0.7	21.22	1.58	0.5	1.03918	0.0384293	0.00223971
880	Liu, Y., Gao, K., Guo, Z., Liu, X., Bian, R., Sun, B., . . . Chen, J. (2022). An antagonistic effect of elevated CO2 and warming on soil N2O emissions related to nitrifier and denitrifier communities in a Chinese wheat field. Plant and Soil, 470(1-2), 97-110.	Kangbo Village, Changshu Municipality, Jiangsu Province, China	Cropland	31.5	120.55	16	1100-1200	3	CO2+Warming	μmol/mol+℃	+0	+2++500	SOC	g/kg	20.42	0.7	28.65	1.52	0.5	1.40304	0.338639	0.00132995
881	Liu, Y., Gao, K., Guo, Z., Liu, X., Bian, R., Sun, B., . . . Chen, J. (2022). An antagonistic effect of elevated CO2 and warming on soil N2O emissions related to nitrifier and denitrifier communities in a Chinese wheat field. Plant and Soil, 470(1-2), 97-110.	Kangbo Village, Changshu Municipality, Jiangsu Province, China	Cropland	31.5	120.55	16	1100-1200	3	CO2	μmol/mol	+0	+500	TN	g/kg	1.79	0.13	2.25	0.2	0.5	1.25698	0.228715	0.00439191
882	Liu, Y., Gao, K., Guo, Z., Liu, X., Bian, R., Sun, B., . . . Chen, J. (2022). An antagonistic effect of elevated CO2 and warming on soil N2O emissions related to nitrifier and denitrifier communities in a Chinese wheat field. Plant and Soil, 470(1-2), 97-110.	Kangbo Village, Changshu Municipality, Jiangsu Province, China	Cropland	31.5	120.55	16	1100-1200	3	Warming	℃	+0	+2	TN	g/kg	1.79	0.13	2.04	0.09	0.5	1.13966	0.130734	0.00240695
883	Liu, Y., Gao, K., Guo, Z., Liu, X., Bian, R., Sun, B., . . . Chen, J. (2022). An antagonistic effect of elevated CO2 and warming on soil N2O emissions related to nitrifier and denitrifier communities in a Chinese wheat field. Plant and Soil, 470(1-2), 97-110.	Kangbo Village, Changshu Municipality, Jiangsu Province, China	Cropland	31.5	120.55	16	1100-1200	3	CO2+Warming	μmol/mol+℃	+0	+2++500	TN	g/kg	1.79	0.13	2.64	0.17	0.5	1.47486	0.388563	0.00314036
884	Liu, Y., Gao, K., Guo, Z., Liu, X., Bian, R., Sun, B., . . . Chen, J. (2022). An antagonistic effect of elevated CO2 and warming on soil N2O emissions related to nitrifier and denitrifier communities in a Chinese wheat field. Plant and Soil, 470(1-2), 97-110.	Kangbo Village, Changshu Municipality, Jiangsu Province, China	Cropland	31.5	120.55	16	1100-1200	3	CO2	μmol/mol	+0	+500	AP	g/kg	79.44	5.27	69.11	8.51	0.5	0.869965	-0.139303	0.00652121
885	Liu, Y., Gao, K., Guo, Z., Liu, X., Bian, R., Sun, B., . . . Chen, J. (2022). An antagonistic effect of elevated CO2 and warming on soil N2O emissions related to nitrifier and denitrifier communities in a Chinese wheat field. Plant and Soil, 470(1-2), 97-110.	Kangbo Village, Changshu Municipality, Jiangsu Province, China	Cropland	31.5	120.55	16	1100-1200	3	Warming	℃	+0	+2	AP	mg/kg	79.44	5.27	67.59	4.19	0.5	0.850831	-0.161542	0.00274795
886	Liu, Y., Gao, K., Guo, Z., Liu, X., Bian, R., Sun, B., . . . Chen, J. (2022). An antagonistic effect of elevated CO2 and warming on soil N2O emissions related to nitrifier and denitrifier communities in a Chinese wheat field. Plant and Soil, 470(1-2), 97-110.	Kangbo Village, Changshu Municipality, Jiangsu Province, China	Cropland	31.5	120.55	16	1100-1200	3	CO2+Warming	μmol/mol+℃	+0	+2++500	AP	mg/kg	79.44	5.27	71.71	0.7	0.5	0.902694	-0.102372	0.00149873
887	Liu, Y., Gao, K., Guo, Z., Liu, X., Bian, R., Sun, B., . . . Chen, J. (2022). An antagonistic effect of elevated CO2 and warming on soil N2O emissions related to nitrifier and denitrifier communities in a Chinese wheat field. Plant and Soil, 470(1-2), 97-110.	Kangbo Village, Changshu Municipality, Jiangsu Province, China	Cropland	31.5	120.55	16	1100-1200	3	CO2	μmol/mol	+0	+500	AK	mg/kg	86	4.36	77.33	2.08	0.5	0.899186	-0.106265	0.00109791
888	Liu, Y., Gao, K., Guo, Z., Liu, X., Bian, R., Sun, B., . . . Chen, J. (2022). An antagonistic effect of elevated CO2 and warming on soil N2O emissions related to nitrifier and denitrifier communities in a Chinese wheat field. Plant and Soil, 470(1-2), 97-110.	Kangbo Village, Changshu Municipality, Jiangsu Province, China	Cropland	31.5	120.55	16	1100-1200	3	Warming	℃	+0	+2	AK	mg/kg	86	4.36	103.33	4.16	0.5	1.20151	0.18358	0.00139702
889	Liu, Y., Gao, K., Guo, Z., Liu, X., Bian, R., Sun, B., . . . Chen, J. (2022). An antagonistic effect of elevated CO2 and warming on soil N2O emissions related to nitrifier and denitrifier communities in a Chinese wheat field. Plant and Soil, 470(1-2), 97-110.	Kangbo Village, Changshu Municipality, Jiangsu Province, China	Cropland	31.5	120.55	16	1100-1200	3	CO2+Warming	μmol/mol+℃	+0	+2++500	AK	mg/kg	86	4.36	99.67	8.08	0.5	1.15895	0.147517	0.0030474
890	Sun, S., Wu, Y., Zhang, J., Wang, G., DeLuca, T. H., Zhu, W., . . . He, L. (2019). Soil warming and nitrogen deposition alter soil respiration, microbial community structure and organic carbon composition in a coniferous forest on eastern Tibetan Plateau. Geoderma, 353, 283-292.	Gongga mountain , Tibetan Plateau, China	Forest	29.3333	101.5	2~4	1850	3	Warming	℃	+0	+2~3	SOC	g/kg	124.9	11.4315	137.4	13.3368	4.3	1.10008	0.095383	0.00593287
891	Sun, S., Wu, Y., Zhang, J., Wang, G., DeLuca, T. H., Zhu, W., . . . He, L. (2019). Soil warming and nitrogen deposition alter soil respiration, microbial community structure and organic carbon composition in a coniferous forest on eastern Tibetan Plateau. Geoderma, 353, 283-292.	Gongga mountain , Tibetan Plateau, China	Forest	29.3333	101.5	2~4	1850	3	N	g N m-2yr-1	+0	+5	SOC	g/kg	124.9	11.4315	181.3	26.8468	4.3	1.45156	0.37264	0.0101015
892	Sun, S., Wu, Y., Zhang, J., Wang, G., DeLuca, T. H., Zhu, W., . . . He, L. (2019). Soil warming and nitrogen deposition alter soil respiration, microbial community structure and organic carbon composition in a coniferous forest on eastern Tibetan Plateau. Geoderma, 353, 283-292.	Gongga mountain , Tibetan Plateau, China	Forest	29.3333	101.5	2~4	1850	3	N+Warming	℃+g N m-2 yr-1	+0	+2~3++5	SOC	g/kg	124.9	11.4315	160.7	6.58179	4.3	1.28663	0.252026	0.00335147
893	Sun, S., Wu, Y., Zhang, J., Wang, G., DeLuca, T. H., Zhu, W., . . . He, L. (2019). Soil warming and nitrogen deposition alter soil respiration, microbial community structure and organic carbon composition in a coniferous forest on eastern Tibetan Plateau. Geoderma, 353, 283-292.	Gongga mountain , Tibetan Plateau, China	Forest	29.3333	101.5	2~4	1850	3	Warming	℃	+0	+2~3	TN	g/kg	6.8	0.519615	6.6	1.03923	4.3	0.970588	-0.029853	0.0102108
894	Sun, S., Wu, Y., Zhang, J., Wang, G., DeLuca, T. H., Zhu, W., . . . He, L. (2019). Soil warming and nitrogen deposition alter soil respiration, microbial community structure and organic carbon composition in a coniferous forest on eastern Tibetan Plateau. Geoderma, 353, 283-292.	Gongga mountain , Tibetan Plateau, China	Forest	29.3333	101.5	2~4	1850	3	N	g N m-2yr-1	+0	+5	TN	g/kg	6.8	0.519615	8.9	0.173205	4.3	1.30882	0.269129	0.00207261
895	Sun, S., Wu, Y., Zhang, J., Wang, G., DeLuca, T. H., Zhu, W., . . . He, L. (2019). Soil warming and nitrogen deposition alter soil respiration, microbial community structure and organic carbon composition in a coniferous forest on eastern Tibetan Plateau. Geoderma, 353, 283-292.	Gongga mountain , Tibetan Plateau, China	Forest	29.3333	101.5	2~4	1850	3	N+Warming	℃+g N m-2 yr-1	+0	+2~3++5	TN	g/kg	6.8	0.519615	8.9	1.73205	4.3	1.30882	0.269129	0.014571
896	Waqas, M. A., Y. e. Li, M. N. Ashraf, W. Ahmed, B. Wang, M. F. Sardar, P. Ma, R. Li, Y. Wan & Y. Kuzyakov. (2021). Long-term warming and elevated CO2 increase ammonia-oxidizing microbial communities and accelerate nitrification in paddy soil. Applied Soil Ecology, 166.	Jingzhou Agro-meteorological Experimental Station, Hubei, China	Cropland	30.35	112.15	16~17	1100-1300	3	Warming	℃	+0	+2	SOC	g/kg	12.5	0.831384	12.9	1.69741	9	1.032	0.0314987	0.00724585
897	Waqas, M. A., Y. e. Li, M. N. Ashraf, W. Ahmed, B. Wang, M. F. Sardar, P. Ma, R. Li, Y. Wan & Y. Kuzyakov. (2021). Long-term warming and elevated CO2 increase ammonia-oxidizing microbial communities and accelerate nitrification in paddy soil. Applied Soil Ecology, 166.	Jingzhou Agro-meteorological Experimental Station, Hubei, China	Cropland	30.35	112.15	16~17	1100-1300	3	CO2	μmol/mol	+0	+60~100	SOC	g/kg	12.5	0.831384	14.9	1.351	9	1.192	0.175633	0.00421498
898	Waqas, M. A., Y. e. Li, M. N. Ashraf, W. Ahmed, B. Wang, M. F. Sardar, P. Ma, R. Li, Y. Wan & Y. Kuzyakov. (2021). Long-term warming and elevated CO2 increase ammonia-oxidizing microbial communities and accelerate nitrification in paddy soil. Applied Soil Ecology, 166.	Jingzhou Agro-meteorological Experimental Station, Hubei, China	Cropland	30.35	112.15	16~17	1100-1300	3	CO2+Warming	℃+μmol/mol	+0	+2++60~100	SOC	g/kg	12.5	0.831384	13.3	0.103923	9	1.064	0.0620354	0.00149491
899	Waqas, M. A., Y. e. Li, M. N. Ashraf, W. Ahmed, B. Wang, M. F. Sardar, P. Ma, R. Li, Y. Wan & Y. Kuzyakov. (2021). Long-term warming and elevated CO2 increase ammonia-oxidizing microbial communities and accelerate nitrification in paddy soil. Applied Soil Ecology, 166.	Jingzhou Agro-meteorological Experimental Station, Hubei, China	Cropland	30.35	112.15	16~17	1100-1300	3	Warming	℃	+0	+2	TN	g/kg	1.44	0.155885	1.48	0.034641	9	1.02778	0.027399	0.00408887
900	Waqas, M. A., Y. e. Li, M. N. Ashraf, W. Ahmed, B. Wang, M. F. Sardar, P. Ma, R. Li, Y. Wan & Y. Kuzyakov. (2021). Long-term warming and elevated CO2 increase ammonia-oxidizing microbial communities and accelerate nitrification in paddy soil. Applied Soil Ecology, 166.	Jingzhou Agro-meteorological Experimental Station, Hubei, China	Cropland	30.35	112.15	16~17	1100-1300	3	CO2	μmol/mol	+0	+60~100	TN	g/kg	1.44	0.155885	1.44	0.155885	9	1	0	0.0078125
901	Waqas, M. A., Y. e. Li, M. N. Ashraf, W. Ahmed, B. Wang, M. F. Sardar, P. Ma, R. Li, Y. Wan & Y. Kuzyakov. (2021). Long-term warming and elevated CO2 increase ammonia-oxidizing microbial communities and accelerate nitrification in paddy soil. Applied Soil Ecology, 166.	Jingzhou Agro-meteorological Experimental Station, Hubei, China	Cropland	30.35	112.15	16~17	1100-1300	3	CO2+Warming	℃+μmol/mol	+0	+2++60~100	TN	g/kg	1.44	0.155885	1.43	0.0866025	9	0.993056	-0.00696867	0.0051288
902	Waqas, M. A., Y. e. Li, M. N. Ashraf, W. Ahmed, B. Wang, M. F. Sardar, P. Ma, R. Li, Y. Wan & Y. Kuzyakov. (2021). Long-term warming and elevated CO2 increase ammonia-oxidizing microbial communities and accelerate nitrification in paddy soil. Applied Soil Ecology, 166.	Jingzhou Agro-meteorological Experimental Station, Hubei, China	Cropland	30.35	112.15	16~17	1100-1300	3	Warming	℃	+0	+2	AP	mg/kg	36.3	4.15692	38	5.4906	9	1.04683	0.0457684	0.0113304
903	Waqas, M. A., Y. e. Li, M. N. Ashraf, W. Ahmed, B. Wang, M. F. Sardar, P. Ma, R. Li, Y. Wan & Y. Kuzyakov. (2021). Long-term warming and elevated CO2 increase ammonia-oxidizing microbial communities and accelerate nitrification in paddy soil. Applied Soil Ecology, 166.	Jingzhou Agro-meteorological Experimental Station, Hubei, China	Cropland	30.35	112.15	16~17	1100-1300	3	CO2	μmol/mol	+0	+60~100	AP	mg/kg	36.3	4.15692	33.2	1.95722	9	0.914601	-0.0892679	0.00552975
904	Waqas, M. A., Y. e. Li, M. N. Ashraf, W. Ahmed, B. Wang, M. F. Sardar, P. Ma, R. Li, Y. Wan & Y. Kuzyakov. (2021). Long-term warming and elevated CO2 increase ammonia-oxidizing microbial communities and accelerate nitrification in paddy soil. Applied Soil Ecology, 166.	Jingzhou Agro-meteorological Experimental Station, Hubei, China	Cropland	30.35	112.15	16~17	1100-1300	3	CO2+Warming	℃+μmol/mol	+0	+2++60~100	AP	mg/kg	36.3	4.15692	35.4	1.97454	9	0.975207	-0.0251059	0.00540834
905	Waqas, M. A., Y. e. Li, M. N. Ashraf, W. Ahmed, B. Wang, M. F. Sardar, P. Ma, R. Li, Y. Wan & Y. Kuzyakov. (2021). Long-term warming and elevated CO2 increase ammonia-oxidizing microbial communities and accelerate nitrification in paddy soil. Applied Soil Ecology, 166.	Jingzhou Agro-meteorological Experimental Station, Hubei, China	Cropland	30.35	112.15	16~17	1100-1300	3	Warming	℃	+0	+2	TP	g/kg	0.74	0.069282	0.74	0.0173205	9	1	0	0.00310446
906	Waqas, M. A., Y. e. Li, M. N. Ashraf, W. Ahmed, B. Wang, M. F. Sardar, P. Ma, R. Li, Y. Wan & Y. Kuzyakov. (2021). Long-term warming and elevated CO2 increase ammonia-oxidizing microbial communities and accelerate nitrification in paddy soil. Applied Soil Ecology, 166.	Jingzhou Agro-meteorological Experimental Station, Hubei, China	Cropland	30.35	112.15	16~17	1100-1300	3	CO2	μmol/mol	+0	+60~100	TP	g/kg	0.74	0.069282	0.72	0.0173205	9	0.972973	-0.027399	0.00311474
907	Waqas, M. A., Y. e. Li, M. N. Ashraf, W. Ahmed, B. Wang, M. F. Sardar, P. Ma, R. Li, Y. Wan & Y. Kuzyakov. (2021). Long-term warming and elevated CO2 increase ammonia-oxidizing microbial communities and accelerate nitrification in paddy soil. Applied Soil Ecology, 166.	Jingzhou Agro-meteorological Experimental Station, Hubei, China	Cropland	30.35	112.15	16~17	1100-1300	3	CO2+Warming	℃+μmol/mol	+0	+2++60~100	TP	g/kg	0.74	0.069282	0.73	0.0173205	9	0.986486	-0.0136057	0.00310949
908	Xiong, L., Liu, X., Vinci, G., Spaccini, R., Drososa, M., Li, L., . . . Pan, G. (2019). Molecular changes of soil organic matter induced by root exudates in a rice paddy under CO2 enrichment and warming of canopy air. Soil Biology & Biochemistry, 137.	Kangbo village, Changshu municipality, Jiangsu, China	Cropland	31.5	120.55	16	1100-1200	3	CO2	ppm	+0	+500	TOC	g/kg	19.15	0.34	24.85	0.35	0.4	1.29765	0.260555	0.000171199
909	Xiong, L., Liu, X., Vinci, G., Spaccini, R., Drososa, M., Li, L., . . . Pan, G. (2019). Molecular changes of soil organic matter induced by root exudates in a rice paddy under CO2 enrichment and warming of canopy air. Soil Biology & Biochemistry, 137.	Kangbo village, Changshu municipality, Jiangsu, China	Cropland	31.5	120.55	16	1100-1200	3	Warming	℃	+0	+2	TOC	g/kg	19.15	0.34	22.12	0.37	0.4	1.15509	0.144179	0.000198338
910	Xiong, L., Liu, X., Vinci, G., Spaccini, R., Drososa, M., Li, L., . . . Pan, G. (2019). Molecular changes of soil organic matter induced by root exudates in a rice paddy under CO2 enrichment and warming of canopy air. Soil Biology & Biochemistry, 137.	Kangbo village, Changshu municipality, Jiangsu, China	Cropland	31.5	120.55	16	1100-1200	3	CO2+Warming	℃+ppm	+0	+2++500	TOC	g/kg	19.15	0.34	27.82	0.42	0.4	1.45274	0.373452	0.000181049
911	Xiong, L., Liu, X., Vinci, G., Spaccini, R., Drososa, M., Li, L., . . . Pan, G. (2019). Molecular changes of soil organic matter induced by root exudates in a rice paddy under CO2 enrichment and warming of canopy air. Soil Biology & Biochemistry, 137.	Kangbo village, Changshu municipality, Jiangsu, China	Cropland	31.5	120.55	16	1100-1200	3	CO2	ppm	+0	+500	TN	g/kg	1.76	0.08	2.23	0.05	0.4	1.26705	0.236688	0.00085628
912	Xiong, L., Liu, X., Vinci, G., Spaccini, R., Drososa, M., Li, L., . . . Pan, G. (2019). Molecular changes of soil organic matter induced by root exudates in a rice paddy under CO2 enrichment and warming of canopy air. Soil Biology & Biochemistry, 137.	Kangbo village, Changshu municipality, Jiangsu, China	Cropland	31.5	120.55	16	1100-1200	3	Warming	℃	+0	+2	TN	g/kg	1.76	0.08	2.08	0.03	0.4	1.18182	0.167054	0.000758047
913	Xiong, L., Liu, X., Vinci, G., Spaccini, R., Drososa, M., Li, L., . . . Pan, G. (2019). Molecular changes of soil organic matter induced by root exudates in a rice paddy under CO2 enrichment and warming of canopy air. Soil Biology & Biochemistry, 137.	Kangbo village, Changshu municipality, Jiangsu, China	Cropland	31.5	120.55	16	1100-1200	3	CO2+Warming	℃+ppm	+0	+2++500	TN	g/kg	1.76	0.08	2.57	0.04	0.4	1.46023	0.378592	0.000769453
914	Zhang, H., Liu, Y., Zhou, Z., & Zhang, Y. (2019). Inorganic Nitrogen Addition Affects Soil Respiration and Belowground Organic Carbon Fraction for a Pinus tabuliformis Forest. Forests, 10(5).	Taiyueshan Long-Term Forest Ecosystem Research Station, Taiyuan, Shanxi, China	Forest	36.0667	112.1	11	600	4	N	kg N ha-1 yr-1	+0	+50	SOC	g/kg	19.18	6.22	18.2	4.2	1	0.948905	-0.0524465	0.0396056
915	Zhang, H., Liu, Y., Zhou, Z., & Zhang, Y. (2019). Inorganic Nitrogen Addition Affects Soil Respiration and Belowground Organic Carbon Fraction for a Pinus tabuliformis Forest. Forests, 10(5).	Taiyueshan Long-Term Forest Ecosystem Research Station, Taiyuan, Shanxi, China	Forest	36.0667	112.1	11	600	4	N	kg N ha-1 yr-1	+0	+100	SOC	g/kg	19.18	6.22	18.76	4.54	1	0.978102	-0.0221411	0.0409335
916	Zhang, H., Liu, Y., Zhou, Z., & Zhang, Y. (2019). Inorganic Nitrogen Addition Affects Soil Respiration and Belowground Organic Carbon Fraction for a Pinus tabuliformis Forest. Forests, 10(5).	Taiyueshan Long-Term Forest Ecosystem Research Station, Taiyuan, Shanxi, China	Forest	36.0667	112.1	11	600	4	N	kg N ha-1 yr-1	+0	+200	SOC	g/kg	19.18	6.22	16.7	2.08	1	0.870699	-0.138459	0.0301702
917	Zhang, H., Liu, Y., Zhou, Z., & Zhang, Y. (2019). Inorganic Nitrogen Addition Affects Soil Respiration and Belowground Organic Carbon Fraction for a Pinus tabuliformis Forest. Forests, 10(5).	Taiyueshan Long-Term Forest Ecosystem Research Station, Taiyuan, Shanxi, China	Forest	36.0667	112.1	11	600	4	N	kg N ha-1 yr-1	+0	+400	SOC	g/kg	19.18	6.22	16.65	1.16	1	0.868092	-0.141458	0.0275055
[truncated: 212 more rows]
